# Supplementary material for: Grazing Affects Exosomal Circulating MicroRNAs in Cattle
Source: PLoS One. 2015 Aug 26;10(8):e0136475. doi: 10.1371/journal.pone.0136475 (PMC4550388; doi:10.1371/journal.pone.0136475)
Supplement: S1 Table — Samples were collected at 0, 1, 2, and 4 mo from grazing cattle (G-1, G-2, G-3, G-4) and (H-1, H-2, H-3, H-4). (XLSX) [file pone.0136475.s002.xlsx]

## Sheet: All Entities
Table S1. Raw and normalized expression data of microRNAs in bovine plasma exosomes in microarray analysis
		G-1		G-2		G-3		G-4		A-1		A-2		A-3		A-4
systematic_name	control_type	Normalized	Raw	Normalized	Raw	Normalized	Raw	Normalized	Raw	Normalized	Raw	Normalized	Raw	Normalized	Raw	Normalized	Raw	active_sequence	chr	mirbase accession No	start	stop	strand
Blank	1	0.000663672	0.1	0.000926453	0.1	0.0014895	0.1	0.000915151	0.1	0.00186622	0.1	0.00257358	0.1	0.00134674	0.1	0.00240619	0.1
bta-let-7a-3p	0	0.000663672	0.1	0.000926453	0.1	0.0014895	0.1	0.000915151	0.1	0.00186622	0.1	0.00257358	0.1	0.00134674	0.1	0.00240619	0.1	GAAAGACAGTAGATTGTATAG	chr5	MIMAT0004330	123307263	123307283	-
bta-miR-1	0	0.000663672	0.1	0.000926453	0.1	0.0014895	0.1	0.000915151	0.1	0.00186622	0.1	0.00257358	0.1	0.00134674	0.1	0.00240619	0.1	ATACATACTTCTTTACATTCC	chr13	MIMAT0009214	55237613	55237593	+
bta-miR-105a	0	0.000663672	0.1	0.000926453	0.1	0.0014895	0.1	0.000915151	0.1	0.00186622	0.1	0.00257358	0.1	0.00134674	0.1	0.00240619	0.1	ACCACAGGAGTCTGAG	chrX	MIMAT0009217	35018735	35018721	+
bta-miR-105b	0	0.000663672	0.1	0.000926453	0.1	0.0014895	0.1	0.000915151	0.1	0.00186622	0.1	0.00257358	0.1	0.00134674	0.1	0.00240619	0.1	ACCAAGGAGTCTGAGC	chrX	MIMAT0009216	35021188	35021174	+
bta-miR-1179	0	0.000663672	0.1	0.000926453	0.1	0.0014895	0.1	0.000915151	0.1	0.00186622	0.1	0.00257358	0.1	0.00134674	0.1	0.00240619	0.1	CCAACCAATGAAAGAATG	chr21	MIMAT0009957	19984980	19984996	-
bta-miR-1185	0	0.000663672	0.1	0.000926453	0.1	0.0014895	0.1	0.000915151	0.1	0.00186622	0.1	0.00257358	0.1	0.00134674	0.1	0.00240619	0.1	AACATACAAAGGGTATCCT	chr21	MIMAT0009973	67581387	67581404	-
bta-miR-1193	0	0.000663672	0.1	0.000926453	0.1	0.0014895	0.1	0.000915151	0.1	0.00186622	0.1	0.00257358	0.1	0.00134674	0.1	0.00240619	0.1	GATAGTCAAACGGGTGA	chr21	MIMAT0009965	67570076	67570091	-
bta-miR-1197	0	0.000663672	0.1	0.000926453	0.1	0.0014895	0.1	0.000915151	0.1	0.00186622	0.1	0.00257358	0.1	0.00134674	0.1	0.00240619	0.1	AGAAGTAGACCATGTGTC	chr21	MIMAT0009966	67565358	67565374	-
bta-miR-1247-5p	0	0.000663672	0.1	0.000926453	0.1	0.0014895	0.1	0.000915151	0.1	0.00186622	0.1	0.00257358	0.1	0.00134674	0.1	0.00240619	0.1	TCCGGGGACGCA	chr21	MIMAT0025549	68149466	68149456	+
bta-miR-1248	0	0.000663672	0.1	0.000926453	0.1	0.0014895	0.1	0.000915151	0.1	0.00186622	0.1	0.00257358	0.1	0.00134674	0.1	0.00240619	0.1	TTTAGCACAGTGCTTATACA	chr1	MIMAT0009972	81060923	81060904	+
bta-miR-124a	0	0.000663672	0.1	0.000926453	0.1	0.0014895	0.1	0.000915151	0.1	0.00186622	0.1	0.00257358	0.1	0.00134674	0.1	0.00240619	0.1	CTTGGCATTCACCGC	chr13	MIMAT0003811	55037859	55037845	+
bta-miR-1251	0	0.000663672	0.1	0.000926453	0.1	0.0014895	0.1	0.000915151	0.1	0.00186622	0.1	0.00257358	0.1	0.00134674	0.1	0.00240619	0.1	AGCGCCTTTGGCAG	chr5	MIMAT0009963	62043155	62043167	-
bta-miR-1256	0	0.000663672	0.1	0.000926453	0.1	0.0014895	0.1	0.000915151	0.1	0.00186622	0.1	0.00257358	0.1	0.00134674	0.1	0.00240619	0.1	ATCTAGAGAGAAGTCAATGC	chr12	MIMAT0009960	57534584	57534566	+
bta-miR-1271	0	0.000663672	0.1	0.000926453	0.1	0.0014895	0.1	0.000915151	0.1	0.00186622	0.1	0.00257358	0.1	0.00134674	0.1	0.00240619	0.1	TGAGTACTTACTAGGTGCC	chr7	MIMAT0009975	39194966	39194983	-
bta-miR-1277	0	0.000663672	0.1	0.000926453	0.1	0.0014895	0.1	0.000915151	0.1	0.00186622	0.1	0.00257358	0.1	0.00134674	0.1	0.00240619	0.1	AAAATACATATATATCTACGTA	chrX	MIMAT0024569	2445350	2445370	-
bta-miR-1282	0	0.000663672	0.1	0.000926453	0.1	0.0014895	0.1	0.000915151	0.1	0.00186622	0.1	0.00257358	0.1	0.00134674	0.1	0.00240619	0.1	AAGCAGAAAAAGGCAAAC	chr21	MIMAT0009954	55968001	55967985	+
bta-miR-1284	0	0.000663672	0.1	0.000926453	0.1	0.0014895	0.1	0.000915151	0.1	0.00186622	0.1	0.00257358	0.1	0.00134674	0.1	0.00240619	0.1	GAAAAGCCAGGGTCT	chr22	MIMAT0009955	30220197	30220210	-
bta-miR-1287	0	0.000663672	0.1	0.000926453	0.1	0.0014895	0.1	0.000915151	0.1	0.00186622	0.1	0.00257358	0.1	0.00134674	0.1	0.00240619	0.1	GACTCAAACCACTGATC		MIMAT0009971
bta-miR-129	0	0.000663672	0.1	0.000926453	0.1	0.0014895	0.1	0.000915151	0.1	0.00186622	0.1	0.00257358	0.1	0.00134674	0.1	0.00240619	0.1	AGCAAGCCCAGACC	chr15	MIMAT0009220	74545208	74545221	-
bta-miR-1291	0	0.000663672	0.1	0.000926453	0.1	0.0014895	0.1	0.000915151	0.1	0.00186622	0.1	0.00257358	0.1	0.00134674	0.1	0.00240619	0.1	ACTGCAGGTCTTCAGT	chr5	MIMAT0009956	31283928	31283942	-
bta-miR-129-3p	0	0.000663672	0.1	0.000926453	0.1	0.0014895	0.1	0.000915151	0.1	0.00186622	0.1	0.00257358	0.1	0.00134674	0.1	0.00240619	0.1	ATGCTTTTTGGGGTAAGG	chr15	MIMAT0009222	74545247	74545263	-
bta-miR-1296	0	0.000663672	0.1	0.000926453	0.1	0.0014895	0.1	0.000915151	0.1	0.00186622	0.1	0.00257358	0.1	0.00134674	0.1	0.00240619	0.1	GGAGATGGAGCCAGG		MIMAT0009964
bta-miR-1298	0	0.000663672	0.1	0.000926453	0.1	0.0014895	0.1	0.000915151	0.1	0.00186622	0.1	0.00257358	0.1	0.00134674	0.1	0.00240619	0.1	TACATCTGGACAGCCG	chrX	MIMAT0009970	67896139	67896153	-
bta-miR-1301	0	0.000663672	0.1	0.000926453	0.1	0.0014895	0.1	0.000915151	0.1	0.00186622	0.1	0.00257358	0.1	0.00134674	0.1	0.00240619	0.1	GAAATCACTCCTAGGCA	chr11	MIMAT0009958	73977053	73977068	-
bta-miR-1307	0	0.000663672	0.1	0.000926453	0.1	0.0014895	0.1	0.000915151	0.1	0.00186622	0.1	0.00257358	0.1	0.00134674	0.1	0.00240619	0.1	CACGACCGACGC		MIMAT0009969
bta-miR-132	0	0.000663672	0.1	0.000926453	0.1	0.0014895	0.1	0.000915151	0.1	0.00186622	0.1	0.00257358	0.1	0.00134674	0.1	0.00240619	0.1	CGACCATGGCTGTAGA	chr19	MIMAT0003812	23651219	23651205	+
bta-miR-133a	0	0.000663672	0.1	0.000926453	0.1	0.0014895	0.1	0.000915151	0.1	0.00186622	0.1	0.00257358	0.1	0.00134674	0.1	0.00240619	0.1	CAGCTGGTTGAAGGGGAC	chr13	MIMAT0009225	55227371	55227354	+
bta-miR-134	0	0.000663672	0.1	0.000926453	0.1	0.0014895	0.1	0.000915151	0.1	0.00186622	0.1	0.00257358	0.1	0.00134674	0.1	0.00240619	0.1	CCACTCTGGTCAACC	chr21	MIMAT0009227	67593272	67593285	-
bta-miR-1343-3p	0	0.000663672	0.1	0.000926453	0.1	0.0014895	0.1	0.000915151	0.1	0.00186622	0.1	0.00257358	0.1	0.00134674	0.1	0.00240619	0.1	GAGAGTGCGGGCC	chr15	MIMAT0011840	65175002	65175014	-
bta-miR-135a	0	0.000663672	0.1	0.000926453	0.1	0.0014895	0.1	0.000915151	0.1	0.00186622	0.1	0.00257358	0.1	0.00134674	0.1	0.00240619	0.1	TCACATAGGAATAAAAAGCCATA	chr22	MIMAT0009228	49142044	49142066	-
bta-miR-135b	0	0.000663672	0.1	0.000926453	0.1	0.0014895	0.1	0.000915151	0.1	0.00186622	0.1	0.00257358	0.1	0.00134674	0.1	0.00240619	0.1	TCACATAGGAATGAAAAGCCATA	chr16	MIMAT0009229	3031986	3031965	+
bta-miR-137	0	0.000663672	0.1	0.000926453	0.1	0.0014895	0.1	0.000915151	0.1	0.00186622	0.1	0.00257358	0.1	0.00134674	0.1	0.00240619	0.1	CTACGCGTATTCTTAAGCAA	chr3	MIMAT0009231	45448570	45448588	-
bta-miR-138	0	0.000663672	0.1	0.000926453	0.1	0.0014895	0.1	0.000915151	0.1	0.00186622	0.1	0.00257358	0.1	0.00134674	0.1	0.00240619	0.1	CGGCCTGATTCACA	chr18	MIMAT0003813	24992714	24992727	-
bta-miR-1388-3p	0	0.000663672	0.1	0.000926453	0.1	0.0014895	0.1	0.000915151	0.1	0.00186622	0.1	0.00257358	0.1	0.00134674	0.1	0.00240619	0.1	TGCGGGCTGACAAA	chr13	MIMAT0013591	54375992	54376004	-
bta-miR-1388-5p	0	0.000663672	0.1	0.000926453	0.1	0.0014895	0.1	0.000915151	0.1	0.00186622	0.1	0.00257358	0.1	0.00134674	0.1	0.00240619	0.1	ATTCTCAGGTTGGACAG	chr13	MIMAT0013590	54375949	54375964	-
bta-miR-141	0	0.000663672	0.1	0.000926453	0.1	0.0014895	0.1	0.000915151	0.1	0.00186622	0.1	0.00257358	0.1	0.00134674	0.1	0.00240619	0.1	CCATCTTTACCAGACAG	chr5	MIMAT0009232	103859083	103859068	+
bta-miR-142-3p	0	0.000663672	0.1	0.000926453	0.1	0.0014895	0.1	0.000915151	0.1	0.00186622	0.1	0.00257358	0.1	0.00134674	0.1	0.00240619	0.1	CATCCATAAAGTAGGAAAC	chr19	MIMAT0003791	8517028	8517010	+
bta-miR-143	0	0.000663672	0.1	0.000926453	0.1	0.0014895	0.1	0.000915151	0.1	0.00186622	0.1	0.00257358	0.1	0.00134674	0.1	0.00240619	0.1	CGAGCTACAGTGCTTC	chr7	MIMAT0009233	62809366	62809380	-
bta-miR-1434-3p	0	0.000663672	0.1	0.000926453	0.1	0.0014895	0.1	0.000915151	0.1	0.00186622	0.1	0.00257358	0.1	0.00134674	0.1	0.00240619	0.1	CCTCAGACCTTAGATTTC	chr7	MIMAT0012040	18628781	18628798	-
bta-miR-1434-5p	0	0.000663672	0.1	0.000926453	0.1	0.0014895	0.1	0.000915151	0.1	0.00186622	0.1	0.00257358	0.1	0.00134674	0.1	0.00240619	0.1	AGAAATTTTAGTCATCATGTAC	chr7	MIMAT0012039	18628734	18628755	-
bta-miR-1468	0	0.000663672	0.1	0.000926453	0.1	0.0014895	0.1	0.000915151	0.1	0.00186622	0.1	0.00257358	0.1	0.00134674	0.1	0.00240619	0.1	TCAGCAAAACAGGCAA	chrX	MIMAT0013592	101844117	101844131	-
bta-miR-146a	0	0.000663672	0.1	0.000926453	0.1	0.0014895	0.1	0.000915151	0.1	0.00186622	0.1	0.00257358	0.1	0.00134674	0.1	0.00240619	0.1	ACAACCTATGGAATTCAGT	chr7	MIMAT0009236	74185061	74185078	-
bta-miR-147	0	0.000663672	0.1	0.000926453	0.1	0.0014895	0.1	0.000915151	0.1	0.00186622	0.1	0.00257358	0.1	0.00134674	0.1	0.00240619	0.1	TAGCAGAAGCATTTCCGC	chr10	MIMAT0009237	65243447	65243431	+
bta-miR-149-3p	0	0.000663672	0.1	0.000926453	0.1	0.0014895	0.1	0.000915151	0.1	0.00186622	0.1	0.00257358	0.1	0.00134674	0.1	0.00240619	0.1	GCACAGCCCCCG	chr3	MIMAT0024571	120468013	120468023	-
bta-miR-152	0	0.000663672	0.1	0.000926453	0.1	0.0014895	0.1	0.000915151	0.1	0.00186622	0.1	0.00257358	0.1	0.00134674	0.1	0.00240619	0.1	CCCAAGTTCTGTCATG	chr19	MIMAT0009238	39081224	39081238	-
bta-miR-153	0	0.000663672	0.1	0.000926453	0.1	0.0014895	0.1	0.000915151	0.1	0.00186622	0.1	0.00257358	0.1	0.00134674	0.1	0.00240619	0.1	GATCACTTTTGTGACTATGC	chr2	MIMAT0009239	107963096	107963077	+
bta-miR-154a	0	0.000663672	0.1	0.000926453	0.1	0.0014895	0.1	0.000915151	0.1	0.00186622	0.1	0.00257358	0.1	0.00134674	0.1	0.00240619	0.1	CGAAGGCTACACGG	chr21	MIMAT0009240	66036930	66036943	-
bta-miR-154b	0	0.000663672	0.1	0.000926453	0.1	0.0014895	0.1	0.000915151	0.1	0.00186622	0.1	0.00257358	0.1	0.00134674	0.1	0.00240619	0.1	CGAATGCACCATGGA	chr21	MIMAT0025547	67598376	67598389	-
bta-miR-154c	0	0.000663672	0.1	0.000926453	0.1	0.0014895	0.1	0.000915151	0.1	0.00186622	0.1	0.00257358	0.1	0.00134674	0.1	0.00240619	0.1	AGAGATCAACCGTGCA	chr21	MIMAT0025542	67575302	67575316	-
bta-miR-1584-3p	0	0.000663672	0.1	0.000926453	0.1	0.0014895	0.1	0.000915151	0.1	0.00186622	0.1	0.00257358	0.1	0.00134674	0.1	0.00240619	0.1	CGGCTGAGGTCTGC	chr3	MIMAT0011970	10736978	10736991	-
bta-miR-1603	0	0.000663672	0.1	0.000926453	0.1	0.0014895	0.1	0.000915151	0.1	0.00186622	0.1	0.00257358	0.1	0.00134674	0.1	0.00240619	0.1	AAAAACACAAAACAAACCA	chr14	MIMAT0011823	38166603	38166620	-
bta-miR-1721	0	0.000663672	0.1	0.000926453	0.1	0.0014895	0.1	0.000915151	0.1	0.00186622	0.1	0.00257358	0.1	0.00134674	0.1	0.00240619	0.1	TCTCAGAATCACATCATCT	chr17	MIMAT0011849	54211962	54211945	+
bta-miR-1814a	0	0.000663672	0.1	0.000926453	0.1	0.0014895	0.1	0.000915151	0.1	0.00186622	0.1	0.00257358	0.1	0.00134674	0.1	0.00240619	0.1	AAAACAAAACCAAAAAACC	chr19	MIMAT0011874	38413092	38413109	-
bta-miR-1814b	0	0.000663672	0.1	0.000926453	0.1	0.0014895	0.1	0.000915151	0.1	0.00186622	0.1	0.00257358	0.1	0.00134674	0.1	0.00240619	0.1	CAAACAAAACTAAACAATCT	chr22	MIMAT0011908	5004915	5004933	-
bta-miR-1814c	0	0.000663672	0.1	0.000926453	0.1	0.0014895	0.1	0.000915151	0.1	0.00186622	0.1	0.00257358	0.1	0.00134674	0.1	0.00240619	0.1	AAAACAAACCCAAACAAAA	chr4	MIMAT0011984	63430395	63430412	-
bta-miR-181c	0	0.000663672	0.1	0.000926453	0.1	0.0014895	0.1	0.000915151	0.1	0.00186622	0.1	0.00257358	0.1	0.00134674	0.1	0.00240619	0.1	AAACTCACCGACAGGT	chr7	MIMAT0003817	12915099	12915113	-
bta-miR-181d	0	0.000663672	0.1	0.000926453	0.1	0.0014895	0.1	0.000915151	0.1	0.00186622	0.1	0.00257358	0.1	0.00134674	0.1	0.00240619	0.1	ACCCACCGACAACAATG	chr7	MIMAT0009243	12915279	12915294	-
bta-miR-182	0	0.000663672	0.1	0.000926453	0.1	0.0014895	0.1	0.000915151	0.1	0.00186622	0.1	0.00257358	0.1	0.00134674	0.1	0.00240619	0.1	AGTGTGAGTTCTACCATTG	chr4	MIMAT0009244	94406747	94406730	+
bta-miR-183	0	0.000663672	0.1	0.000926453	0.1	0.0014895	0.1	0.000915151	0.1	0.00186622	0.1	0.00257358	0.1	0.00134674	0.1	0.00240619	0.1	CAGTGAATTCTACCAGTG	chr4	MIMAT0009245	94411458	94411442	+
bta-miR-1839	0	0.000663672	0.1	0.000926453	0.1	0.0014895	0.1	0.000915151	0.1	0.00186622	0.1	0.00257358	0.1	0.00134674	0.1	0.00240619	0.1	AACAAGACCTGTTCTATCT	chr14	MIMAT0009968	1883875	1883858	+
bta-miR-1843	0	0.000663672	0.1	0.000926453	0.1	0.0014895	0.1	0.000915151	0.1	0.00186622	0.1	0.00257358	0.1	0.00134674	0.1	0.00240619	0.1	GGCAAGACAGAGACC	chr4	MIMAT0011990	93800666	93800653	+
bta-miR-187	0	0.000663672	0.1	0.000926453	0.1	0.0014895	0.1	0.000915151	0.1	0.00186622	0.1	0.00257358	0.1	0.00134674	0.1	0.00240619	0.1	CCGGCTGCAACACA		MIMAT0009248
bta-miR-18b	0	0.000663672	0.1	0.000926453	0.1	0.0014895	0.1	0.000915151	0.1	0.00186622	0.1	0.00257358	0.1	0.00134674	0.1	0.00240619	0.1	TAACTGCACTAGATGCAC	chrX	MIMAT0003517	17918396	17918380	+
bta-miR-190a	0	0.000663672	0.1	0.000926453	0.1	0.0014895	0.1	0.000915151	0.1	0.00186622	0.1	0.00257358	0.1	0.00134674	0.1	0.00240619	0.1	ACCTAATATATCAAACATATCA	chr10	MIMAT0009251	47321096	47321076	+
bta-miR-190b	0	0.000663672	0.1	0.000926453	0.1	0.0014895	0.1	0.000915151	0.1	0.00186622	0.1	0.00257358	0.1	0.00134674	0.1	0.00240619	0.1	AACCCAATATCAAACATATCA	chr3	MIMAT0009252	16374615	16374634	-
bta-miR-191	0	0.000663672	0.1	0.000926453	0.1	0.0014895	0.1	0.000915151	0.1	0.00186622	0.1	0.00257358	0.1	0.00134674	0.1	0.00240619	0.1	CAGCTGCTTTTGGGA	chr22	MIMAT0003819	51543493	51543506	-
bta-miR-193a	0	0.000663672	0.1	0.000926453	0.1	0.0014895	0.1	0.000915151	0.1	0.00186622	0.1	0.00257358	0.1	0.00134674	0.1	0.00240619	0.1	AACTGGCCTACAAAGTC	chr14	MIMAT0013837	2272067	2272052	+
bta-miR-193a-5p	0	0.000663672	0.1	0.000926453	0.1	0.0014895	0.1	0.000915151	0.1	0.00186622	0.1	0.00257358	0.1	0.00134674	0.1	0.00240619	0.1	TCATCTCGCCCGC	chr19	MIMAT0003794	18311060	18311048	+
bta-miR-193b	0	0.000663672	0.1	0.000926453	0.1	0.0014895	0.1	0.000915151	0.1	0.00186622	0.1	0.00257358	0.1	0.00134674	0.1	0.00240619	0.1	AAAGCGGGACTTTGTG		MIMAT0009253
bta-miR-1940	0	0.000663672	0.1	0.000926453	0.1	0.0014895	0.1	0.000915151	0.1	0.00186622	0.1	0.00257358	0.1	0.00134674	0.1	0.00240619	0.1	AGACTCAGCCTTCTTAGT	chr3	MIMAT0011971	14896541	14896557	-
bta-miR-196a	0	0.000663672	0.1	0.000926453	0.1	0.0014895	0.1	0.000915151	0.1	0.00186622	0.1	0.00257358	0.1	0.00134674	0.1	0.00240619	0.1	CCCAACAACATGAAACTACCTA	chr19	MIMAT0009255	38497007	38497028	-
bta-miR-196b	0	0.000663672	0.1	0.000926453	0.1	0.0014895	0.1	0.000915151	0.1	0.00186622	0.1	0.00257358	0.1	0.00134674	0.1	0.00240619	0.1	TCCCAACAACAGGAAAC	chr4	MIMAT0009256	69327782	69327797	-
bta-miR-200a	0	0.000663672	0.1	0.000926453	0.1	0.0014895	0.1	0.000915151	0.1	0.00186622	0.1	0.00257358	0.1	0.00134674	0.1	0.00240619	0.1	AACATCGTTACCAGACAG	chr16	MIMAT0003822	52521397	52521381	+
bta-miR-200b	0	0.000663672	0.1	0.000926453	0.1	0.0014895	0.1	0.000915151	0.1	0.00186622	0.1	0.00257358	0.1	0.00134674	0.1	0.00240619	0.1	CATCATTACCAGGCAGT	chr16	MIMAT0003842	52522049	52522034	+
bta-miR-200c	0	0.000663672	0.1	0.000926453	0.1	0.0014895	0.1	0.000915151	0.1	0.00186622	0.1	0.00257358	0.1	0.00134674	0.1	0.00240619	0.1	TCCATCATTACCCGG	chr5	MIMAT0003823	103859498	103859485	+
bta-miR-202	0	0.000663672	0.1	0.000926453	0.1	0.0014895	0.1	0.000915151	0.1	0.00186622	0.1	0.00257358	0.1	0.00134674	0.1	0.00240619	0.1	AAAGAAGTATATGCATAGGAA		MIMAT0009259
bta-miR-205	0	0.000663672	0.1	0.000926453	0.1	0.0014895	0.1	0.000915151	0.1	0.00186622	0.1	0.00257358	0.1	0.00134674	0.1	0.00240619	0.1	CAGACTCCGGTGGAAT	chr16	MIMAT0003545	75799993	75799979	+
bta-miR-206	0	0.000663672	0.1	0.000926453	0.1	0.0014895	0.1	0.000915151	0.1	0.00186622	0.1	0.00257358	0.1	0.00134674	0.1	0.00240619	0.1	CCACACACTTCCTTAC		MIMAT0009260
bta-miR-208a	0	0.000663672	0.1	0.000926453	0.1	0.0014895	0.1	0.000915151	0.1	0.00186622	0.1	0.00257358	0.1	0.00134674	0.1	0.00240619	0.1	ACAAGCTTTTTGCTCGTCT	chr10	MIMAT0009261	21369644	21369661	-
bta-miR-208b	0	0.000663672	0.1	0.000926453	0.1	0.0014895	0.1	0.000915151	0.1	0.00186622	0.1	0.00257358	0.1	0.00134674	0.1	0.00240619	0.1	ACAAACCTTTTGTTCGTCTTA	chr10	MIMAT0009262	21340669	21340688	-
bta-miR-211	0	0.000663672	0.1	0.000926453	0.1	0.0014895	0.1	0.000915151	0.1	0.00186622	0.1	0.00257358	0.1	0.00134674	0.1	0.00240619	0.1	GGCAAAGGATGACAAAG	chr21	MIMAT0009263	28046454	28046439	+
bta-miR-212	0	0.000663672	0.1	0.000926453	0.1	0.0014895	0.1	0.000915151	0.1	0.00186622	0.1	0.00257358	0.1	0.00134674	0.1	0.00240619	0.1	AGTAAGCAGTCTAGAGCC	chr19	MIMAT0009264	23651623	23651607	+
bta-miR-21-3p	0	0.000663672	0.1	0.000926453	0.1	0.0014895	0.1	0.000915151	0.1	0.00186622	0.1	0.00257358	0.1	0.00134674	0.1	0.00240619	0.1	AGACAGCCCATCGAC	chr19	MIMAT0003745	10049186	10049200	-
bta-miR-214	0	0.000663672	0.1	0.000926453	0.1	0.0014895	0.1	0.000915151	0.1	0.00186622	0.1	0.00257358	0.1	0.00134674	0.1	0.00240619	0.1	ACTGCCTGTCTGT	chr16	MIMAT0003825	40485898	40485887	+
bta-miR-216a	0	0.000663672	0.1	0.000926453	0.1	0.0014895	0.1	0.000915151	0.1	0.00186622	0.1	0.00257358	0.1	0.00134674	0.1	0.00240619	0.1	TCACAGTTGCCAGCTG	chr11	MIMAT0009265	38494765	38494751	+
bta-miR-216b	0	0.000663672	0.1	0.000926453	0.1	0.0014895	0.1	0.000915151	0.1	0.00186622	0.1	0.00257358	0.1	0.00134674	0.1	0.00240619	0.1	TCACATTTGCCTGCAG	chr11	MIMAT0009266	38511149	38511135	+
bta-miR-217	0	0.000663672	0.1	0.000926453	0.1	0.0014895	0.1	0.000915151	0.1	0.00186622	0.1	0.00257358	0.1	0.00134674	0.1	0.00240619	0.1	ATCCAATCAGTTCCTGATG	chr11	MIMAT0009267	38482545	38482528	+
bta-miR-218	0	0.000663672	0.1	0.000926453	0.1	0.0014895	0.1	0.000915151	0.1	0.00186622	0.1	0.00257358	0.1	0.00134674	0.1	0.00240619	0.1	CACATGGTTAGATCAAGC	chr6	MIMAT0003798	41257120	41257137	-
bta-miR-219-3p	0	0.000663672	0.1	0.000926453	0.1	0.0014895	0.1	0.000915151	0.1	0.00186622	0.1	0.00257358	0.1	0.00134674	0.1	0.00240619	0.1	CAGATGTCCAGCCAC	chr11	MIMAT0012547	98997231	98997218	+
bta-miR-219-5p	0	0.000663672	0.1	0.000926453	0.1	0.0014895	0.1	0.000915151	0.1	0.00186622	0.1	0.00257358	0.1	0.00134674	0.1	0.00240619	0.1	AAGAATTGCGTTTGGAC	chr11	MIMAT0009269	98997189	98997174	+
bta-miR-2284a	0	0.000663672	0.1	0.000926453	0.1	0.0014895	0.1	0.000915151	0.1	0.00186622	0.1	0.00257358	0.1	0.00134674	0.1	0.00240619	0.1	AAAAACCCCAACGAAC	chr21	MIMAT0011906	61304025	61304039	-
bta-miR-2284aa-1	0	0.000663672	0.1	0.000926453	0.1	0.0014895	0.1	0.000915151	0.1	0.00186622	0.1	0.00257358	0.1	0.00134674	0.1	0.00240619	0.1	AAAACCCAAACAAACTTTT	chr11	MIMAT0025560	89357312	89357294	+
bta-miR-2284b	0	0.000663672	0.1	0.000926453	0.1	0.0014895	0.1	0.000915151	0.1	0.00186622	0.1	0.00257358	0.1	0.00134674	0.1	0.00240619	0.1	GAAAAAACCAAACGAACT	chr4	MIMAT0011983	47367063	47367047	+
bta-miR-2284c	0	0.000663672	0.1	0.000926453	0.1	0.0014895	0.1	0.000915151	0.1	0.00186622	0.1	0.00257358	0.1	0.00134674	0.1	0.00240619	0.1	AAAACCAAAACGAACTTTT		MIMAT0011926
bta-miR-2284d	0	0.000663672	0.1	0.000926453	0.1	0.0014895	0.1	0.000915151	0.1	0.331042	17.7386	0.00257358	0.1	0.00134674	0.1	0.00240619	0.1	GAAAAACCCTAACGAAC	chr15	MIMAT0011836	43545934	43545919	+
bta-miR-2284e	0	0.000663672	0.1	0.000926453	0.1	0.0014895	0.1	0.000915151	0.1	0.00186622	0.1	0.00257358	0.1	0.00134674	0.1	0.00240619	0.1	GGAAAAATCCGAACGA	chrX	MIMAT0012080	61016892	61016878	+
bta-miR-2284f	0	0.000663672	0.1	0.000926453	0.1	0.0014895	0.1	0.000915151	0.1	0.00186622	0.1	0.00257358	0.1	0.00134674	0.1	0.00240619	0.1	GAAAAATCCGAACGAAC	chr21	MIMAT0011905	57742122	57742137	-
bta-miR-2284g	0	0.000663672	0.1	0.000926453	0.1	0.0014895	0.1	0.000915151	0.1	0.00186622	0.1	0.00257358	0.1	0.00134674	0.1	0.00240619	0.1	AAAAAGCCGAACGAAC	chr17	MIMAT0011847	12916994	12917008	-
bta-miR-2284h-3p	0	0.000663672	0.1	0.000926453	0.1	0.0014895	0.1	0.000915151	0.1	0.00186622	0.1	0.00257358	0.1	0.00134674	0.1	0.00240619	0.1	GGTCAAAAGCTCATTGG	chr5	MIMAT0012020	124162628	124162644	-
bta-miR-2284h-5p	0	0.000663672	0.1	0.000926453	0.1	0.0014895	0.1	0.000915151	0.1	0.00186622	0.1	0.00257358	0.1	0.00134674	0.1	0.00240619	0.1	AAACCCGAACGAACTT	chr5	MIMAT0012019	124162591	124162606	-
bta-miR-2284i	0	0.000663672	0.1	0.000926453	0.1	0.0014895	0.1	0.000915151	0.1	0.00186622	0.1	0.00257358	0.1	0.00134674	0.1	0.00240619	0.1	AAACACCAGAACGAACT	chr1	MIMAT0011792	3580225	3580240	-
bta-miR-2284j	0	0.000663672	0.1	0.000926453	0.1	0.0014895	0.1	0.000915151	0.1	0.00186622	0.1	0.00257358	0.1	0.00134674	0.1	0.00240619	0.1	AAAACCTGAACGAACTTT	chr15	MIMAT0011827	32050838	32050822	+
bta-miR-2284k	0	0.000663672	0.1	0.000926453	0.1	0.0014895	0.1	0.000915151	0.1	0.00186622	0.1	0.00257358	0.1	0.00134674	0.1	0.00240619	0.1	AAAAACCCGACCGAA	chr21	MIMAT0011907	70096526	70096513	+
bta-miR-2284l	0	0.000663672	0.1	0.000926453	0.1	0.0014895	0.1	0.000915151	0.1	0.224571	12.0335	0.00257358	0.1	0.00134674	0.1	0.00240619	0.1	AAAAACCCGAACCAAC	chr14	MIMAT0011824	39024831	39024845	-
bta-miR-2284m	0	0.000663672	0.1	0.000926453	0.1	0.0014895	0.1	0.000915151	0.1	0.00186622	0.1	0.00257358	0.1	0.00134674	0.1	0.00240619	0.1	AAAACCCGAACAAACTTT	chr2	MIMAT0011976	118290706	118290690	+
bta-miR-2284n	0	0.000663672	0.1	0.000926453	0.1	0.0014895	0.1	0.000915151	0.1	0.00186622	0.1	0.00257358	0.1	0.00134674	0.1	0.00240619	0.1	AAAAACCCGAATAAACTTTT	chr16	MIMAT0011846	78343064	78343046	+
bta-miR-2284o	0	0.000663672	0.1	0.000926453	0.1	0.0014895	0.1	0.000915151	0.1	0.00186622	0.1	0.00257358	0.1	0.00134674	0.1	0.00240619	0.1	GAAAACCCCGAACGA	chr9	MIMAT0012068	25474394	25474407	-
bta-miR-2284p	0	0.000663672	0.1	0.000926453	0.1	0.0014895	0.1	0.000915151	0.1	0.00186622	0.1	0.00257358	0.1	0.00134674	0.1	0.00240619	0.1	AAAATCCCGAACAAACTT	chr19	MIMAT0011885	63467720	63467736	-
bta-miR-2284q	0	0.000663672	0.1	0.000926453	0.1	0.0014895	0.1	0.000915151	0.1	0.00186622	0.1	0.00257358	0.1	0.00134674	0.1	0.00240619	0.1	TCCGAACGAACTTTTTG		MIMAT0011957
bta-miR-2284r	0	0.000663672	0.1	0.000926453	0.1	0.0014895	0.1	0.000915151	0.1	0.00186622	0.1	0.00257358	0.1	0.00134674	0.1	0.00240619	0.1	ATCCGAACGAACTTTTG	chr5	MIMAT0012010	101542257	101542242	+
bta-miR-2284s	0	0.000663672	0.1	0.000926453	0.1	0.0014895	0.1	0.000915151	0.1	0.00186622	0.1	0.00257358	0.1	0.00134674	0.1	0.00240619	0.1	ATCCGAACAAACTTTTGG	chr12	MIMAT0011811	53250961	53250977	-
bta-miR-2284t-3p	0	0.000663672	0.1	0.000926453	0.1	0.0014895	0.1	0.000915151	0.1	0.00186622	0.1	0.00257358	0.1	0.00134674	0.1	0.00240619	0.1	GCCAAAACATTCATTCG	chr15	MIMAT0011832	37413521	37413505	+
bta-miR-2284t-5p	0	0.000663672	0.1	0.000926453	0.1	0.0014895	0.1	0.000915151	0.1	0.00186622	0.1	0.00257358	0.1	0.00134674	0.1	0.00240619	0.1	AAAAACCCGAGTGAATG	chr15	MIMAT0011831	37413480	37413464	+
bta-miR-2284u	0	0.000663672	0.1	0.000926453	0.1	0.0014895	0.1	0.000915151	0.1	0.00186622	0.1	0.00257358	0.1	0.00134674	0.1	0.00240619	0.1	AGAAAAACCGAACGAAC	chr2	MIMAT0011895	130903899	130903914	-
bta-miR-2284v	0	0.000663672	0.1	0.000926453	0.1	0.0014895	0.1	0.000915151	0.1	0.00186622	0.1	0.00257358	0.1	0.00134674	0.1	0.00240619	0.1	AAACCCCAAACGAACT		MIMAT0011937
bta-miR-2284w	0	0.000663672	0.1	0.000926453	0.1	0.0014895	0.1	0.000915151	0.1	0.00186622	0.1	0.00257358	0.1	0.00134674	0.1	0.00240619	0.1	GAGAAACCCGAACAAA	chrX	MIMAT0017393	2676199	2676213	-
bta-miR-2284x	0	0.000663672	0.1	0.000926453	0.1	0.0014895	0.1	0.000915151	0.1	0.00186622	0.1	0.00257358	0.1	0.00134674	0.1	0.00240619	0.1	AAAACCCGAACGAACT	chr1	MIMAT0017395	3607787	3607773	+
bta-miR-2284y	0	0.000663672	0.1	0.000926453	0.1	0.0014895	0.1	0.000915151	0.1	0.00186622	0.1	0.00257358	0.1	0.00134674	0.1	0.00240619	0.1	GAAAAACCCGAACGA	chr1	MIMAT0024579	83105430	83105416	+
bta-miR-2284z	0	0.000663672	0.1	0.000926453	0.1	0.0014895	0.1	0.000915151	0.1	0.00186622	0.1	0.00257358	0.1	0.00134674	0.1	0.00240619	0.1	AAAAACCCAAACAAACTTT	chr10	MIMAT0025559	9092013	9091995	+
bta-miR-2285a	0	0.000663672	0.1	0.000926453	0.1	0.0014895	0.1	0.000915151	0.1	0.00186622	0.1	0.00257358	0.1	0.00134674	0.1	0.00240619	0.1	CCAAGAATTTCATTCAGTT	chr1	MIMAT0011797	148908164	148908147	+
bta-miR-2285b	0	0.000663672	0.1	0.000926453	0.1	0.0014895	0.1	0.000915151	0.1	0.00186622	0.1	0.00257358	0.1	0.00134674	0.1	0.00240619	0.1	CCAAAAAGTTCACTCAGA	chr15	MIMAT0011833	39596173	39596156	+
bta-miR-2285c	0	0.000663672	0.1	0.000926453	0.1	0.0014895	0.1	0.000915151	0.1	0.00186622	0.1	0.00257358	0.1	0.00134674	0.1	0.00240619	0.1	GCCAAAAAGTTTGTTCA		MIMAT0011950
bta-miR-2285d	0	0.000663672	0.1	0.000926453	0.1	0.0014895	0.1	0.000915151	0.1	0.00186622	0.1	0.00257358	0.1	0.00134674	0.1	0.00240619	0.1	GCCAAAAATTTCGTTCA	chr13	MIMAT0011815	22899989	22899974	+
bta-miR-2285e	0	0.000663672	0.1	0.000926453	0.1	0.0014895	0.1	0.000915151	0.1	0.00186622	0.1	0.00257358	0.1	0.00134674	0.1	0.00240619	0.1	GCCAAAAAGTTCGTTC	chr1	MIMAT0024580	158102124	158102139	-
bta-miR-2285f	0	0.000663672	0.1	0.000926453	0.1	0.0014895	0.1	0.000915151	0.1	0.00186622	0.1	0.00257358	0.1	0.00134674	0.1	0.00240619	0.1	CCAAAAAGTTCATTCAGG	chr20	MIMAT0024581	21839524	21839541	-
bta-miR-2285g	0	0.000663672	0.1	0.000926453	0.1	0.0014895	0.1	0.000915151	0.1	0.00186622	0.1	0.00257358	0.1	0.00134674	0.1	0.00240619	0.1	GCCAAAAAGCTTGTTCA	chr18	MIMAT0024582	25103715	25103730	-
bta-miR-2285h	0	0.000663672	0.1	0.000926453	0.1	0.0014895	0.1	0.000915151	0.1	0.00186622	0.1	0.00257358	0.1	0.00134674	0.1	0.00240619	0.1	CATAAAGTTCGTTTCGG	chr12	MIMAT0024583	15678888	15678903	-
bta-miR-2285i	0	0.000663672	0.1	0.000926453	0.1	0.0014895	0.1	0.000915151	0.1	0.00186622	0.1	0.00257358	0.1	0.00134674	0.1	0.00240619	0.1	CCAAAAAGTTCGTTCC	chr8	MIMAT0024584	46941440	46941454	-
bta-miR-2285j	0	0.000663672	0.1	0.000926453	0.1	0.0014895	0.1	0.000915151	0.1	0.00186622	0.1	0.00257358	0.1	0.00134674	0.1	0.00240619	0.1	CAAAAAGTTCGTTCTGG	chr17	MIMAT0024585	1350340	1350356	-
bta-miR-2285k	0	0.000663672	0.1	0.000926453	0.1	0.0014895	0.1	0.000915151	0.1	0.00186622	0.1	0.00257358	0.1	0.00134674	0.1	0.00240619	0.1	CAAAAAGTTCATTCCGG	chr1	MIMAT0024586	80871271	80871255	+
bta-miR-2285l	0	0.000663672	0.1	0.000926453	0.1	0.0014895	0.1	0.000915151	0.1	0.00186622	0.1	0.00257358	0.1	0.00134674	0.1	0.00240619	0.1	GCCAAAAAGTTCATGCG	chr2	MIMAT0024587	103938955	103938940	+
bta-miR-2285m	0	0.000663672	0.1	0.000926453	0.1	0.0014895	0.1	0.000915151	0.1	0.00186622	0.1	0.00257358	0.1	0.00134674	0.1	0.00240619	0.1	CCAAAAAGTTCATTTGCG	chr13	MIMAT0025533	1394016	1393999	+
bta-miR-2285n	0	0.000663672	0.1	0.000926453	0.1	0.0014895	0.1	0.000915151	0.1	0.00186622	0.1	0.00257358	0.1	0.00134674	0.1	0.00240619	0.1	CCAAAAGTTCATTCGGG	chr12	MIMAT0025531	80287545	80287529	+
bta-miR-2285o	0	0.000663672	0.1	0.000926453	0.1	0.0014895	0.1	0.000915151	0.1	0.00186622	0.1	0.00257358	0.1	0.00134674	0.1	0.00240619	0.1	CCAAAAGTTCGTTCGG	chr12	MIMAT0025530	16533091	16533076	+
bta-miR-2285p	0	0.000663672	0.1	0.000926453	0.1	0.0014895	0.1	0.000915151	0.1	0.00186622	0.1	0.00257358	0.1	0.00134674	0.1	0.00240619	0.1	CCAAAAGTTCACTCAAGT	chr13	MIMAT0025532	36660358	36660374	-
bta-miR-2285q	0	0.000663672	0.1	0.000926453	0.1	0.0014895	0.1	0.000915151	0.1	0.00186622	0.1	0.00257358	0.1	0.00134674	0.1	0.00240619	0.1	CCAGAAAGTTCATTCAGG	chr20	MIMAT0025574	13408783	13408767	+
bta-miR-2285s	0	0.000663672	0.1	0.000926453	0.1	0.0014895	0.1	0.000915151	0.1	0.00186622	0.1	0.00257358	0.1	0.00134674	0.1	0.00240619	0.1	CCAAAGAGTTCACTTGG		MIMAT0025576
bta-miR-2285t	0	0.000663672	0.1	0.000926453	0.1	0.0014895	0.1	0.000915151	0.1	0.00186622	0.1	0.00257358	0.1	0.00134674	0.1	0.00240619	0.1	CCAAAAAGTTCATCCAG		MIMAT0025577
bta-miR-2285v	0	0.000663672	0.1	0.000926453	0.1	0.0014895	0.1	0.000915151	0.1	0.00186622	0.1	0.00257358	0.1	0.00134674	0.1	0.00240619	0.1	CAAAAAGTTCGTTCCG	chr10	MIMAT0025579	9079922	9079908	+
bta-miR-2287	0	0.000663672	0.1	0.000926453	0.1	0.0014895	0.1	0.000915151	0.1	0.00186622	0.1	0.00257358	0.1	0.00134674	0.1	0.00240619	0.1	AAGTGCTGCCACCAG	chr1	MIMAT0011794	73567018	73567005	+
bta-miR-2289	0	0.000663672	0.1	0.000926453	0.1	0.0014895	0.1	0.000915151	0.1	0.00186622	0.1	0.00257358	0.1	0.00134674	0.1	0.00240619	0.1	GGACGCGAGCTCG	chr1	MIMAT0011796	148057006	148056995	+
bta-miR-2290	0	0.000663672	0.1	0.000926453	0.1	0.0014895	0.1	0.000915151	0.1	0.00186622	0.1	0.00257358	0.1	0.00134674	0.1	0.00240619	0.1	ACAAACCGACCACCA	chr10	MIMAT0011798	12690793	12690780	+
bta-miR-2293	0	0.000663672	0.1	0.000926453	0.1	0.0014895	0.1	0.000915151	0.1	0.00186622	0.1	0.00257358	0.1	0.00134674	0.1	0.00240619	0.1	AATACAAAACAACAAAATCA	chr10	MIMAT0011801	97457640	97457622	+
bta-miR-2294	0	0.000663672	0.1	0.000926453	0.1	0.0014895	0.1	0.000915151	0.1	0.00186622	0.1	0.00257358	0.1	0.00134674	0.1	0.00240619	0.1	AGCAGATGCCCTCTAC	chr11	MIMAT0011802	11316142	11316156	-
bta-miR-2296	0	0.000663672	0.1	0.000926453	0.1	0.0014895	0.1	0.000915151	0.1	0.00186622	0.1	0.00257358	0.1	0.00134674	0.1	0.00240619	0.1	AGCAGGAACCTCAGTT	chr11	MIMAT0011804	37182417	37182403	+
bta-miR-2297	0	0.000663672	0.1	0.000926453	0.1	0.0014895	0.1	0.000915151	0.1	0.00186622	0.1	0.00257358	0.1	0.00134674	0.1	0.00240619	0.1	AGGAATAAGAAAAAAGAGTG	chr11	MIMAT0011805	37219649	37219631	+
bta-miR-2298	0	0.000663672	0.1	0.000926453	0.1	0.0014895	0.1	0.000915151	0.1	0.00186622	0.1	0.00257358	0.1	0.00134674	0.1	0.00240619	0.1	TGCAAACAACAACATCAG	chr11	MIMAT0011806	88329042	88329058	-
bta-miR-2299-3p	0	0.000663672	0.1	0.000926453	0.1	0.0014895	0.1	0.000915151	0.1	0.00186622	0.1	0.00257358	0.1	0.00134674	0.1	0.00240619	0.1	ACGCTGGATCCATTCC	chr12	MIMAT0011808	29660229	29660215	+
bta-miR-2299-5p	0	0.000663672	0.1	0.000926453	0.1	0.0014895	0.1	0.000915151	0.1	0.00186622	0.1	0.00257358	0.1	0.00134674	0.1	0.00240619	0.1	TTTCAGAGAAATGAATCCAG	chr12	MIMAT0011807	29660191	29660173	+
bta-miR-2300b-3p	0	0.000663672	0.1	0.000926453	0.1	0.0014895	0.1	0.000915151	0.1	0.00186622	0.1	0.00257358	0.1	0.00134674	0.1	0.00240619	0.1	TCCTCAGCTAGTTTTGTC	chr12	MIMAT0011810	31820788	31820804	-
bta-miR-2301	0	0.000663672	0.1	0.000926453	0.1	0.0014895	0.1	0.000915151	0.1	0.00186622	0.1	0.00257358	0.1	0.00134674	0.1	0.00240619	0.1	AAGAGGGAAACCAAAACC	chr12	MIMAT0011812	86809666	86809682	-
bta-miR-2302	0	0.000663672	0.1	0.000926453	0.1	0.0014895	0.1	0.000915151	0.1	0.00186622	0.1	0.00257358	0.1	0.00134674	0.1	0.00240619	0.1	CCGGGGTCCTGC	chr12	MIMAT0011813	90660565	90660555	+
bta-miR-2303	0	0.000663672	0.1	0.000926453	0.1	0.0014895	0.1	0.000915151	0.1	0.00186622	0.1	0.00257358	0.1	0.00134674	0.1	0.00240619	0.1	CATCAGTCGACATCATTC	chr12	MIMAT0011814	91046190	91046206	-
bta-miR-2306	0	0.000663672	0.1	0.000926453	0.1	0.0014895	0.1	0.000915151	0.1	0.00186622	0.1	0.00257358	0.1	0.00134674	0.1	0.00240619	0.1	GTGTCCTAGATGGGCA	chr13	MIMAT0011818	55374552	55374566	-
bta-miR-2307	0	0.000663672	0.1	0.000926453	0.1	0.0014895	0.1	0.000915151	0.1	0.00186622	0.1	0.00257358	0.1	0.00134674	0.1	0.00240619	0.1	GCTCAGAGGGTTCATC	chr13	MIMAT0011819	59490002	59490016	-
bta-miR-2308	0	0.000663672	0.1	0.000926453	0.1	0.0014895	0.1	0.000915151	0.1	0.00186622	0.1	0.00257358	0.1	0.00134674	0.1	0.00240619	0.1	TTACTCTCTGCTGCAAGC	chr14	MIMAT0011820	1566981	1566997	-
bta-miR-2310	0	0.000663672	0.1	0.000926453	0.1	0.0014895	0.1	0.000915151	0.1	0.00186622	0.1	0.00257358	0.1	0.00134674	0.1	0.00240619	0.1	AGAAACAAACCCAAACAA	chr14	MIMAT0011822	14953702	14953718	-
bta-miR-2311	0	0.000663672	0.1	0.000926453	0.1	0.0014895	0.1	0.000915151	0.1	0.00186622	0.1	0.00257358	0.1	0.00134674	0.1	0.00240619	0.1	ACACCACGAGCACAG	chr14	MIMAT0011826	78968481	78968468	+
bta-miR-2312	0	0.000663672	0.1	0.000926453	0.1	0.0014895	0.1	0.000915151	0.1	0.00186622	0.1	0.00257358	0.1	0.00134674	0.1	0.00240619	0.1	GAAAAGTTCGTTCAGGT	chr15	MIMAT0011828	32050856	32050871	-
bta-miR-2313-3p	0	0.000663672	0.1	0.000926453	0.1	0.0014895	0.1	0.000915151	0.1	0.00186622	0.1	0.00257358	0.1	0.00134674	0.1	0.00240619	0.1	GGCATGCAGCGTG	chr15	MIMAT0011830	32789501	32789513	-
bta-miR-2313-5p	0	0.000663672	0.1	0.000926453	0.1	0.0014895	0.1	0.000915151	0.1	0.340007	18.219	0.00257358	0.1	0.00134674	0.1	0.00240619	0.1	TGCCTTGGTCCTCAG	chr15	MIMAT0011829	32789459	32789473	-
bta-miR-2315	0	0.000663672	0.1	0.000926453	0.1	0.0014895	0.1	0.000915151	0.1	0.00186622	0.1	0.00257358	0.1	0.00134674	0.1	0.00240619	0.1	CCAGTATCCAAAAATTCTG	chr15	MIMAT0011835	42754621	42754638	-
bta-miR-2317	0	0.000663672	0.1	0.000926453	0.1	0.0014895	0.1	0.000915151	0.1	0.00186622	0.1	0.00257358	0.1	0.00134674	0.1	0.00240619	0.1	TATCAGGTATTGTCATCACA	chr15	MIMAT0011838	52321963	52321945	+
bta-miR-2318	0	0.000663672	0.1	0.000926453	0.1	0.0014895	0.1	0.000915151	0.1	0.00186622	0.1	0.00257358	0.1	0.00134674	0.1	0.00240619	0.1	GGTCAGATAATTCATCATACA	chr15	MIMAT0011841	78356669	78356688	-
bta-miR-2319b	0	0.000663672	0.1	0.000926453	0.1	0.0014895	0.1	0.000915151	0.1	0.00186622	0.1	0.00257358	0.1	0.00134674	0.1	0.00240619	0.1	CTAAGTGCCTAATACAGAG	chr15	MIMAT0011843	77643864	77643882	-
bta-miR-2320-3p	0	0.000663672	0.1	0.000926453	0.1	0.0014895	0.1	0.000915151	0.1	0.00186622	0.1	0.00257358	0.1	0.00134674	0.1	0.00240619	0.1	AAAACACAGGGACCATC	chr16	MIMAT0011845	46581578	46581594	-
bta-miR-2320-5p	0	0.000663672	0.1	0.000926453	0.1	0.0014895	0.1	0.000915151	0.1	0.00186622	0.1	0.00257358	0.1	0.00134674	0.1	0.00240619	0.1	GCCGACAGCTGGA	chr16	MIMAT0011844	46581544	46581556	-
bta-miR-2321	0	0.000663672	0.1	0.000926453	0.1	0.0014895	0.1	0.000915151	0.1	0.00186622	0.1	0.00257358	0.1	0.00134674	0.1	0.00240619	0.1	CAAACAAAAACCAACCG	chr17	MIMAT0011848	42970703	42970718	-
bta-miR-2322-3p	0	0.000663672	0.1	0.000926453	0.1	0.0014895	0.1	0.000915151	0.1	0.00186622	0.1	0.00257358	0.1	0.00134674	0.1	0.00240619	0.1	CGAAAGCTAAGTCCATC		MIMAT0011851
bta-miR-2322-5p	0	0.000663672	0.1	0.000926453	0.1	0.0014895	0.1	0.000915151	0.1	0.00186622	0.1	0.00257358	0.1	0.00134674	0.1	0.00240619	0.1	ATGAGGATGGACTTCGC		MIMAT0011850
bta-miR-2323	0	0.000663672	0.1	0.000926453	0.1	0.0014895	0.1	0.000915151	0.1	0.00186622	0.1	0.00257358	0.1	0.00134674	0.1	0.00240619	0.1	GCTCAGTAAGCATGATCA	chr17	MIMAT0011852	73635851	73635835	+
bta-miR-2324	0	0.000663672	0.1	0.000926453	0.1	0.0014895	0.1	0.000915151	0.1	0.00186622	0.1	0.00257358	0.1	0.00134674	0.1	0.00240619	0.1	ACAGCCACACTGCC	chr18	MIMAT0011853	1620803	1620791	+
bta-miR-2325a	0	0.000663672	0.1	0.000926453	0.1	0.0014895	0.1	0.000915151	0.1	0.00186622	0.1	0.00257358	0.1	0.00134674	0.1	0.00240619	0.1	GAAAAAAACCCAAACAAAA	chr18	MIMAT0011854	11939523	11939506	+
bta-miR-2325b	0	0.000663672	0.1	0.000926453	0.1	0.0014895	0.1	0.000915151	0.1	0.00186622	0.1	0.00257358	0.1	0.00134674	0.1	0.00240619	0.1	AACACAAAACCAAACAAC		MIMAT0011927
bta-miR-2325c	0	0.000663672	0.1	0.000926453	0.1	0.0014895	0.1	0.000915151	0.1	0.00186622	0.1	0.00257358	0.1	0.00134674	0.1	0.00240619	0.1	GAAAAAGAAAAAAAACAACC		MIMAT0011934
bta-miR-2326	0	0.000663672	0.1	0.000926453	0.1	0.0014895	0.1	0.000915151	0.1	0.00186622	0.1	0.00257358	0.1	0.00134674	0.1	0.00240619	0.1	TTTTTCCAGAGGAAGGG	chr18	MIMAT0011855	11975899	11975884	+
bta-miR-2327	0	0.000663672	0.1	0.000926453	0.1	0.0014895	0.1	0.000915151	0.1	0.00186622	0.1	0.00257358	0.1	0.00134674	0.1	0.00240619	0.1	GCCAGTGCTTGAGTC	chr18	MIMAT0011856	14003616	14003629	-
bta-miR-2328-5p	0	0.000663672	0.1	0.000926453	0.1	0.0014895	0.1	0.000915151	0.1	0.00186622	0.1	0.00257358	0.1	0.00134674	0.1	0.00240619	0.1	CCGGCGACCAAGG	chr18	MIMAT0011857	38310600	38310612	-
bta-miR-2329-3p	0	0.000663672	0.1	0.000926453	0.1	0.0014895	0.1	0.000915151	0.1	0.00186622	0.1	0.00257358	0.1	0.00134674	0.1	0.00240619	0.1	ACTTATCAGCTCACATCAC	chr18	MIMAT0011859	48594085	48594068	+
bta-miR-2329-5p	0	0.000663672	0.1	0.000926453	0.1	0.0014895	0.1	0.000915151	0.1	0.00186622	0.1	0.00257358	0.1	0.00134674	0.1	0.00240619	0.1	TCTGTGATGTGAGCTGA	chr18	MIMAT0011860	48594026	48594041	-
bta-miR-2330-3p	0	0.000663672	0.1	0.000926453	0.1	0.0014895	0.1	0.000915151	0.1	0.00186622	0.1	0.00257358	0.1	0.00134674	0.1	0.00240619	0.1	GACGGCCAGGGG	chr18	MIMAT0011862	55782116	55782105	+
bta-miR-2330-5p	0	0.000663672	0.1	0.000926453	0.1	0.0014895	0.1	0.000915151	0.1	0.00186622	0.1	0.00257358	0.1	0.00134674	0.1	0.00240619	0.1	CCAGTCCTCACTGCC	chr18	MIMAT0011861	55782078	55782064	+
bta-miR-2331-3p	0	0.000663672	0.1	0.000926453	0.1	0.0014895	0.1	0.000915151	0.1	0.00186622	0.1	0.00257358	0.1	0.00134674	0.1	0.00240619	0.1	TAGCTTCTTTGGCTGCA	chr19	MIMAT0011864	14449746	14449762	-
bta-miR-2331-5p	0	0.000663672	0.1	0.000926453	0.1	0.0014895	0.1	0.000915151	0.1	0.00186622	0.1	0.00257358	0.1	0.00134674	0.1	0.00240619	0.1	AGACATCTGCAGGCAC	chr19	MIMAT0011863	14449706	14449721	-
bta-miR-2333	0	0.000663672	0.1	0.000926453	0.1	0.0014895	0.1	0.000915151	0.1	0.00186622	0.1	0.00257358	0.1	0.00134674	0.1	0.00240619	0.1	GGGCCCTGGAGTC	chr19	MIMAT0011866	18813579	18813568	+
bta-miR-2334	0	0.000663672	0.1	0.000926453	0.1	0.0014895	0.1	0.000915151	0.1	0.00186622	0.1	0.00257358	0.1	0.00134674	0.1	0.00240619	0.1	AGGTGAGAACACAGGC	chr19	MIMAT0011867	21433097	21433083	+
bta-miR-2335	0	0.000663672	0.1	0.000926453	0.1	0.0014895	0.1	0.000915151	0.1	0.00186622	0.1	0.00257358	0.1	0.00134674	0.1	0.00240619	0.1	ATTCAGTTAGTCATCATTATCT	chr19	MIMAT0011868	22637614	22637634	-
bta-miR-2336	0	0.000663672	0.1	0.000926453	0.1	0.0014895	0.1	0.000915151	0.1	0.00186622	0.1	0.00257358	0.1	0.00134674	0.1	0.00240619	0.1	AGCACTTCAAAGTTACGG	chr19	MIMAT0011869	22824686	22824702	-
bta-miR-2337	0	0.000663672	0.1	0.000926453	0.1	0.0014895	0.1	0.000915151	0.1	0.00186622	0.1	0.00257358	0.1	0.00134674	0.1	0.00240619	0.1	AAAAAGGAATAAGAAACCAC	chr19	MIMAT0011870	23673025	23673043	-
bta-miR-2338	0	0.000663672	0.1	0.000926453	0.1	0.0014895	0.1	0.000915151	0.1	0.00186622	0.1	0.00257358	0.1	0.00134674	0.1	0.00240619	0.1	ACGTCAGCCCCTGT	chr19	MIMAT0011872	27298382	27298394	-
bta-miR-2339	0	0.000663672	0.1	0.000926453	0.1	0.0014895	0.1	0.000915151	0.1	0.00186622	0.1	0.00257358	0.1	0.00134674	0.1	0.00240619	0.1	AGCTCTGCTAGGTCCA	chr19	MIMAT0011873	31973605	31973591	+
bta-miR-2340	0	0.000663672	0.1	0.000926453	0.1	0.0014895	0.1	0.000915151	0.1	0.00186622	0.1	0.00257358	0.1	0.00134674	0.1	0.00240619	0.1	CACAAGACCACCAGG	chr19	MIMAT0011875	38899723	38899736	-
bta-miR-2341	0	0.000663672	0.1	0.000926453	0.1	0.0014895	0.1	0.000915151	0.1	0.00186622	0.1	0.00257358	0.1	0.00134674	0.1	0.00240619	0.1	TCAGCCTTCTTTCTACC	chr19	MIMAT0011876	40088382	40088397	-
bta-miR-2342	0	0.000663672	0.1	0.000926453	0.1	0.0014895	0.1	0.000915151	0.1	0.00186622	0.1	0.00257358	0.1	0.00134674	0.1	0.00240619	0.1	AAAGCGCCAACTTCC	chr19	MIMAT0011877	40516471	40516484	-
bta-miR-2343	0	0.000663672	0.1	0.000926453	0.1	0.0014895	0.1	0.000915151	0.1	0.00186622	0.1	0.00257358	0.1	0.00134674	0.1	0.00240619	0.1	ATAAGTTCCACCGTCTC	chr19	MIMAT0011878	45204955	45204940	+
bta-miR-2344	0	0.000663672	0.1	0.000926453	0.1	0.0014895	0.1	0.000915151	0.1	0.00186622	0.1	0.00257358	0.1	0.00134674	0.1	0.00240619	0.1	AACTCAGATCCGCCA	chr19	MIMAT0011879	50423963	50423950	+
bta-miR-2345	0	0.000663672	0.1	0.000926453	0.1	0.0014895	0.1	0.000915151	0.1	0.00186622	0.1	0.00257358	0.1	0.00134674	0.1	0.00240619	0.1	GAAATAAGAAAACACACAAC	chr19	MIMAT0011880	50968734	50968753	-
bta-miR-2346	0	0.000663672	0.1	0.000926453	0.1	0.0014895	0.1	0.000915151	0.1	0.00186622	0.1	0.00257358	0.1	0.00134674	0.1	0.00240619	0.1	GCCAAACCACCTTCA	chr19	MIMAT0011881	51516032	51516045	-
bta-miR-2347	0	0.000663672	0.1	0.000926453	0.1	0.0014895	0.1	0.000915151	0.1	0.00186622	0.1	0.00257358	0.1	0.00134674	0.1	0.00240619	0.1	GTTCAGCCTTGTTCCT	chr19	MIMAT0011882	51593980	51593994	-
bta-miR-2349	0	0.000663672	0.1	0.000926453	0.1	0.0014895	0.1	0.000915151	0.1	0.00186622	0.1	0.00257358	0.1	0.00134674	0.1	0.00240619	0.1	TGAGTCTGAGACCAGAA	chr19	MIMAT0011884	54221244	54221229	+
bta-miR-2350	0	0.000663672	0.1	0.000926453	0.1	0.0014895	0.1	0.000915151	0.1	0.00186622	0.1	0.00257358	0.1	0.00134674	0.1	0.00240619	0.1	CTGAGGAGAGAAACAGG	chr2	MIMAT0011886	5398843	5398858	-
bta-miR-2351	0	0.000663672	0.1	0.000926453	0.1	0.0014895	0.1	0.000915151	0.1	0.00186622	0.1	0.00257358	0.1	0.00134674	0.1	0.00240619	0.1	AAACACAATACAATAACTAT	chr2	MIMAT0011887	9700708	9700690	+
bta-miR-2352	0	0.000663672	0.1	0.000926453	0.1	0.0014895	0.1	0.000915151	0.1	0.00186622	0.1	0.00257358	0.1	0.00134674	0.1	0.00240619	0.1	CAGCAATCCTGTTCTTT	chr2	MIMAT0011888	24194771	24194756	+
bta-miR-2353	0	0.000663672	0.1	0.000926453	0.1	0.0014895	0.1	0.000915151	0.1	0.00186622	0.1	0.00257358	0.1	0.00134674	0.1	0.00240619	0.1	CCAGTCCTCTGTACTG	chr2	MIMAT0011889	27629880	27629866	+
bta-miR-2354	0	0.000663672	0.1	0.000926453	0.1	0.0014895	0.1	0.000915151	0.1	0.00186622	0.1	0.00257358	0.1	0.00134674	0.1	0.00240619	0.1	ACTAAACAACACAACCTAC	chr2	MIMAT0011890	47459024	47459041	-
bta-miR-2355-3p	0	0.000663672	0.1	0.000926453	0.1	0.0014895	0.1	0.000915151	0.1	0.00186622	0.1	0.00257358	0.1	0.00134674	0.1	0.00240619	0.1	ATCTCCAAACAGCAAGG	chr2	MIMAT0011892	100487676	100487660	+
bta-miR-2355-5p	0	0.000663672	0.1	0.000926453	0.1	0.0014895	0.1	0.000915151	0.1	0.00186622	0.1	0.00257358	0.1	0.00134674	0.1	0.00240619	0.1	GCATATTGTCCATTGTATCT	chr2	MIMAT0011891	100487637	100487618	+
bta-miR-2357	0	0.000663672	0.1	0.000926453	0.1	0.0014895	0.1	0.000915151	0.1	0.00186622	0.1	0.00257358	0.1	0.00134674	0.1	0.00240619	0.1	CTCACATGCTCTGTGC	chr2	MIMAT0011894	121518973	121518959	+
bta-miR-2358	0	0.000663672	0.1	0.000926453	0.1	0.0014895	0.1	0.000915151	0.1	0.00186622	0.1	0.00257358	0.1	0.00134674	0.1	0.00240619	0.1	TCCACGATCCCAACT	chr2	MIMAT0011896	135810591	135810604	-
bta-miR-2359	0	0.000663672	0.1	0.000926453	0.1	0.0014895	0.1	0.000915151	0.1	0.00186622	0.1	0.00257358	0.1	0.00134674	0.1	0.00240619	0.1	AAAAAGAAAACAACACAATC	chr20	MIMAT0011897	23219675	23219693	-
bta-miR-2361	0	0.000663672	0.1	0.000926453	0.1	0.0014895	0.1	0.000915151	0.1	0.00186622	0.1	0.00257358	0.1	0.00134674	0.1	0.00240619	0.1	ACAAAAAAAAACAACACAAC	chr20	MIMAT0011899	53415676	53415694	-
bta-miR-2362	0	0.000663672	0.1	0.000926453	0.1	0.0014895	0.1	0.000915151	0.1	0.00186622	0.1	0.00257358	0.1	0.00134674	0.1	0.00240619	0.1	GGTCAGAACGCTCC	chr21	MIMAT0011900	5654867	5654855	+
bta-miR-2363	0	0.000663672	0.1	0.000926453	0.1	0.0014895	0.1	0.000915151	0.1	0.00186622	0.1	0.00257358	0.1	0.00134674	0.1	0.00240619	0.1	AAATATTCCTTGACCAAGTT	chr21	MIMAT0011901	21157552	21157571	-
bta-miR-2364	0	0.000663672	0.1	0.000926453	0.1	0.0014895	0.1	0.000915151	0.1	0.00186622	0.1	0.00257358	0.1	0.00134674	0.1	0.00240619	0.1	CTGCCCACATCCATC	chr21	MIMAT0011902	22859922	22859935	-
bta-miR-2365	0	0.000663672	0.1	0.000926453	0.1	0.0014895	0.1	0.000915151	0.1	0.00186622	0.1	0.00257358	0.1	0.00134674	0.1	0.00240619	0.1	GATAAGAAACAGCAAAAACT	chr21	MIMAT0011903	50310241	50310259	-
bta-miR-2367-3p	0	0.000663672	0.1	0.000926453	0.1	0.0014895	0.1	0.000915151	0.1	0.00186622	0.1	0.00257358	0.1	0.00134674	0.1	0.00240619	0.1	CTTCCTGTAAGTGCCT	chr22	MIMAT0011910	11412642	11412657	-
bta-miR-2367-5p	0	0.000663672	0.1	0.000926453	0.1	0.0014895	0.1	0.000915151	0.1	0.00186622	0.1	0.00257358	0.1	0.00134674	0.1	0.00240619	0.1	CTCTGATGGCTGAGTT	chr22	MIMAT0011909	11412607	11412622	-
bta-miR-2368-3p	0	0.000663672	0.1	0.000926453	0.1	0.0014895	0.1	0.000915151	0.1	0.00186622	0.1	0.00257358	0.1	0.00134674	0.1	0.00240619	0.1	GGCAGAGGTGGTCT	chr22	MIMAT0011912	15668372	15668385	-
bta-miR-2368-5p	0	0.000663672	0.1	0.000926453	0.1	0.0014895	0.1	0.000915151	0.1	0.00186622	0.1	0.00257358	0.1	0.00134674	0.1	0.00240619	0.1	CAGATACCAGGCCAC	chr22	MIMAT0011911	15668334	15668348	-
bta-miR-2369	0	0.000663672	0.1	0.000926453	0.1	0.0014895	0.1	0.000915151	0.1	0.00186622	0.1	0.00257358	0.1	0.00134674	0.1	0.00240619	0.1	AAACAAAAACCCACAACC	chr22	MIMAT0011913	40172594	40172578	+
bta-miR-2370-3p	0	0.000663672	0.1	0.000926453	0.1	0.0014895	0.1	0.000915151	0.1	0.00186622	0.1	0.00257358	0.1	0.00134674	0.1	0.00240619	0.1	TGGAGAAAGGAAAGTTGC	chr22	MIMAT0011915	44049249	44049232	+
bta-miR-2370-5p	0	0.000663672	0.1	0.000926453	0.1	0.0014895	0.1	0.000915151	0.1	0.00186622	0.1	0.00257358	0.1	0.00134674	0.1	0.00240619	0.1	ATAACCAACTTTCATTTTCC	chr22	MIMAT0011914	44049214	44049195	+
bta-miR-2371	0	0.000663672	0.1	0.000926453	0.1	0.0014895	0.1	0.000915151	0.1	0.00186622	0.1	0.00257358	0.1	0.00134674	0.1	0.00240619	0.1	AAAAACCACACAAAACTATA	chr22	MIMAT0011916	45084579	45084597	-
bta-miR-2372	0	0.000663672	0.1	0.000926453	0.1	0.0014895	0.1	0.000915151	0.1	0.00186622	0.1	0.00257358	0.1	0.00134674	0.1	0.00240619	0.1	TGACCCAATCCTTTCATC	chr22	MIMAT0011917	56699875	56699891	-
bta-miR-2373-5p	0	0.000663672	0.1	0.000926453	0.1	0.0014895	0.1	0.000915151	0.1	0.00186622	0.1	0.00257358	0.1	0.00134674	0.1	0.00240619	0.1	GCCGAGCCCTGAC	chr22	MIMAT0011918	58437974	58437986	-
bta-miR-2375	0	0.000663672	0.1	0.000926453	0.1	0.0014895	0.1	0.000915151	0.1	0.00186622	0.1	0.00257358	0.1	0.00134674	0.1	0.00240619	0.1	GATCAGACCTCTCCATC		MIMAT0011921
bta-miR-2376	0	0.000663672	0.1	0.000926453	0.1	0.0014895	0.1	0.000915151	0.1	0.00186622	0.1	0.00257358	0.1	0.00134674	0.1	0.00240619	0.1	AGCGCCTAGCAAGATC		MIMAT0011922
bta-miR-2377	0	0.000663672	0.1	0.000926453	0.1	0.0014895	0.1	0.000915151	0.1	0.00186622	0.1	0.00257358	0.1	0.00134674	0.1	0.00240619	0.1	AGAGCCTAGGTCTGTGC		MIMAT0011923
bta-miR-2378	0	0.000663672	0.1	0.000926453	0.1	0.0014895	0.1	0.000915151	0.1	0.00186622	0.1	0.00257358	0.1	0.00134674	0.1	0.00240619	0.1	CCCTTGCTCAGACAA		MIMAT0011924
bta-miR-2379	0	0.000663672	0.1	0.000926453	0.1	0.0014895	0.1	0.000915151	0.1	0.00186622	0.1	0.00257358	0.1	0.00134674	0.1	0.00240619	0.1	AAAATATCTTCTCCAGCAGC		MIMAT0011925
bta-miR-2380	0	0.000663672	0.1	0.000926453	0.1	0.0014895	0.1	0.000915151	0.1	0.00186622	0.1	0.00257358	0.1	0.00134674	0.1	0.00240619	0.1	TAACCTTTTAAAGTACAGTCA		MIMAT0011928
bta-miR-2381	0	0.000663672	0.1	0.000926453	0.1	0.0014895	0.1	0.000915151	0.1	0.00186622	0.1	0.00257358	0.1	0.00134674	0.1	0.00240619	0.1	AGCCAAGCACAGAGC		MIMAT0011929
bta-miR-2382-5p	0	0.000663672	0.1	0.000926453	0.1	0.0014895	0.1	0.000915151	0.1	0.00186622	0.1	0.00257358	0.1	0.00134674	0.1	0.00240619	0.1	ACAGCTTCCCAGGC		MIMAT0011930
bta-miR-2383	0	0.000663672	0.1	0.000926453	0.1	0.0014895	0.1	0.000915151	0.1	0.00186622	0.1	0.00257358	0.1	0.00134674	0.1	0.00240619	0.1	GGTCAGCAGTCATCA	chr15	MIMAT0011932	40356882	40356868	+
bta-miR-2384	0	0.000663672	0.1	0.000926453	0.1	0.0014895	0.1	0.000915151	0.1	0.00186622	0.1	0.00257358	0.1	0.00134674	0.1	0.00240619	0.1	CCATCCATCCTTCCAG		MIMAT0011933
bta-miR-2385-3p	0	0.000663672	0.1	0.000926453	0.1	0.0014895	0.1	0.000915151	0.1	0.00186622	0.1	0.00257358	0.1	0.00134674	0.1	0.00240619	0.1	TACTGAGACAGGGCG		MIMAT0011936
bta-miR-2385-5p	0	0.000663672	0.1	0.000926453	0.1	0.0014895	0.1	0.000915151	0.1	0.00186622	0.1	0.00257358	0.1	0.00134674	0.1	0.00240619	0.1	AACGTACTCCACTTGC		MIMAT0011935
bta-miR-2386	0	0.000663672	0.1	0.000926453	0.1	0.0014895	0.1	0.000915151	0.1	0.00186622	0.1	0.00257358	0.1	0.00134674	0.1	0.00240619	0.1	GGAAAACGAAAAACCAA		MIMAT0011938
bta-miR-2387	0	0.000663672	0.1	0.000926453	0.1	0.0014895	0.1	0.000915151	0.1	0.00186622	0.1	0.00257358	0.1	0.00134674	0.1	0.00240619	0.1	CGCTGCAAAGCCAG		MIMAT0011939
bta-miR-2388-5p	0	0.000663672	0.1	0.000926453	0.1	0.0014895	0.1	0.000915151	0.1	0.00186622	0.1	0.00257358	0.1	0.00134674	0.1	0.00240619	0.1	TCAGCACAGAGGAGAC		MIMAT0011940
bta-miR-2390	0	0.000663672	0.1	0.000926453	0.1	0.0014895	0.1	0.000915151	0.1	0.00186622	0.1	0.00257358	0.1	0.00134674	0.1	0.00240619	0.1	GGAAAACAAAAACACACA		MIMAT0011943
bta-miR-2392	0	0.000663672	0.1	0.000926453	0.1	0.0014895	0.1	0.000915151	0.1	0.00186622	0.1	0.00257358	0.1	0.00134674	0.1	0.00240619	0.1	TGCACCCCTCACCC		MIMAT0011945
bta-miR-2393	0	0.000663672	0.1	0.000926453	0.1	0.0014895	0.1	0.000915151	0.1	0.00186622	0.1	0.00257358	0.1	0.00134674	0.1	0.00240619	0.1	AAAAGAAAACAAAAAATCTA		MIMAT0011946
bta-miR-2394	0	0.000663672	0.1	0.000926453	0.1	0.0014895	0.1	0.000915151	0.1	0.00186622	0.1	0.00257358	0.1	0.00134674	0.1	0.00240619	0.1	AGTCCTGAGATTGAGGG		MIMAT0011947
bta-miR-2395	0	0.000663672	0.1	0.000926453	0.1	0.0014895	0.1	0.000915151	0.1	0.00186622	0.1	0.00257358	0.1	0.00134674	0.1	0.00240619	0.1	GTCTGAGAGAGCTGCC		MIMAT0011948
bta-miR-2396	0	0.000663672	0.1	0.000926453	0.1	0.0014895	0.1	0.000915151	0.1	0.00186622	0.1	0.00257358	0.1	0.00134674	0.1	0.00240619	0.1	CCATCAAGACCCCAG		MIMAT0011949
bta-miR-2397-3p	0	0.000663672	0.1	0.000926453	0.1	0.0014895	0.1	0.000915151	0.1	0.00186622	0.1	0.00257358	0.1	0.00134674	0.1	0.00240619	0.1	ATGCGTTCTTGCCAC		MIMAT0011952
bta-miR-2397-5p	0	0.000663672	0.1	0.000926453	0.1	0.0014895	0.1	0.000915151	0.1	0.00186622	0.1	0.00257358	0.1	0.00134674	0.1	0.00240619	0.1	TACAGGCCAGTGGTAA		MIMAT0011951
bta-miR-2398	0	0.000663672	0.1	0.000926453	0.1	0.0014895	0.1	0.000915151	0.1	0.00186622	0.1	0.00257358	0.1	0.00134674	0.1	0.00240619	0.1	AGTTGCCGACGCG		MIMAT0011953
bta-miR-2399-3p	0	0.000663672	0.1	0.000926453	0.1	0.0014895	0.1	0.000915151	0.1	0.00186622	0.1	0.00257358	0.1	0.00134674	0.1	0.00240619	0.1	ACACTTTCTGTAGTTGTTAG		MIMAT0011955
bta-miR-2399-5p	0	0.000663672	0.1	0.000926453	0.1	0.0014895	0.1	0.000915151	0.1	0.00186622	0.1	0.00257358	0.1	0.00134674	0.1	0.00240619	0.1	TAGTTCCAACAGCTACAG		MIMAT0011954
bta-miR-23b-5p	0	0.000663672	0.1	0.000926453	0.1	0.0014895	0.1	0.000915151	0.1	0.00186622	0.1	0.00257358	0.1	0.00134674	0.1	0.00240619	0.1	AAATCAGCATGCCAGG	chr8	MIMAT0012538	83009621	83009635	-
bta-miR-24	0	0.000663672	0.1	0.000926453	0.1	0.0014895	0.1	0.000915151	0.1	0.00186622	0.1	0.00257358	0.1	0.00134674	0.1	0.00240619	0.1	ACTGATATCAGCTCAGTAGGC	chr8	MIMAT0009250	83010385	83010404	-
bta-miR-2400	0	0.000663672	0.1	0.000926453	0.1	0.0014895	0.1	0.000915151	0.1	0.00186622	0.1	0.00257358	0.1	0.00134674	0.1	0.00240619	0.1	TCAGTCCGAGCTGC		MIMAT0011956
bta-miR-2401	0	0.000663672	0.1	0.000926453	0.1	0.0014895	0.1	0.000915151	0.1	0.00186622	0.1	0.00257358	0.1	0.00134674	0.1	0.00240619	0.1	CAGCCCTAGACACAAG		MIMAT0011958
bta-miR-2402	0	0.000663672	0.1	0.000926453	0.1	0.0014895	0.1	0.000915151	0.1	0.00186622	0.1	0.00257358	0.1	0.00134674	0.1	0.00240619	0.1	TGCTGGCAGAGTGGC		MIMAT0011959
bta-miR-2403	0	0.000663672	0.1	0.000926453	0.1	0.0014895	0.1	0.000915151	0.1	0.00186622	0.1	0.00257358	0.1	0.00134674	0.1	0.00240619	0.1	AAGGCCAGCTAGCTTC		MIMAT0011960
bta-miR-2404	0	0.000663672	0.1	0.000926453	0.1	0.0014895	0.1	0.000915151	0.1	0.00186622	0.1	0.00257358	0.1	0.00134674	0.1	0.00240619	0.1	GCAGATACCATGCAGT	chr17	MIMAT0011961	6163862	6163847	+
bta-miR-2405	0	0.000663672	0.1	0.000926453	0.1	0.0014895	0.1	0.000915151	0.1	0.00186622	0.1	0.00257358	0.1	0.00134674	0.1	0.00240619	0.1	GAGGCCAAACAAACC		MIMAT0011963
bta-miR-2408	0	0.000663672	0.1	0.000926453	0.1	0.0014895	0.1	0.000915151	0.1	0.00186622	0.1	0.00257358	0.1	0.00134674	0.1	0.00240619	0.1	CCGGCTGAGCTCA		MIMAT0011966
bta-miR-2409	0	0.000663672	0.1	0.000926453	0.1	0.0014895	0.1	0.000915151	0.1	0.00186622	0.1	0.00257358	0.1	0.00134674	0.1	0.00240619	0.1	AGGGCAGCGTCCA		MIMAT0011967
bta-miR-2411-3p	0	0.000663672	0.1	0.000926453	0.1	0.0014895	0.1	0.000915151	0.1	0.00186622	0.1	0.00257358	0.1	0.00134674	0.1	0.00240619	0.1	GGATGTGGGAGTAAGAC	chr3	MIMAT0011973	17653086	17653070	+
bta-miR-2411-5p	0	0.000663672	0.1	0.000926453	0.1	0.0014895	0.1	0.000915151	0.1	0.00186622	0.1	0.00257358	0.1	0.00134674	0.1	0.00240619	0.1	TGGCTGCATCTGACAG	chr3	MIMAT0011972	17653044	17653029	+
bta-miR-2414	0	0.000663672	0.1	0.000926453	0.1	0.0014895	0.1	0.000915151	0.1	0.00186622	0.1	0.00257358	0.1	0.00134674	0.1	0.00240619	0.1	TAACACCATCCGCACT	chr3	MIMAT0011977	102310337	102310351	-
bta-miR-2415-5p	0	0.000663672	0.1	0.000926453	0.1	0.0014895	0.1	0.000915151	0.1	0.00186622	0.1	0.00257358	0.1	0.00134674	0.1	0.00240619	0.1	TGGCCGGCAGGA	chr3	MIMAT0011978	109262183	109262194	-
bta-miR-2416	0	0.000663672	0.1	0.000926453	0.1	0.0014895	0.1	0.000915151	0.1	0.00186622	0.1	0.00257358	0.1	0.00134674	0.1	0.00240619	0.1	CATCTTCCACAGTGGG	chr3	MIMAT0011980	107244765	107244751	+
bta-miR-2417	0	0.000663672	0.1	0.000926453	0.1	0.0014895	0.1	0.000915151	0.1	0.00186622	0.1	0.00257358	0.1	0.00134674	0.1	0.00240619	0.1	AAATTTTCAGTGCCTCCA	chr4	MIMAT0011981	50323273	50323257	+
bta-miR-2418	0	0.000663672	0.1	0.000926453	0.1	0.0014895	0.1	0.000915151	0.1	0.00186622	0.1	0.00257358	0.1	0.00134674	0.1	0.00240619	0.1	CGACCACGCCACA	chr4	MIMAT0011982	49304481	49304470	+
bta-miR-2419-3p	0	0.000663672	0.1	0.000926453	0.1	0.0014895	0.1	0.000915151	0.1	0.00186622	0.1	0.00257358	0.1	0.00134674	0.1	0.00240619	0.1	TGATCGTATTAGCACCC	chr4	MIMAT0011986	66346540	66346525	+
bta-miR-2419-5p	0	0.000663672	0.1	0.000926453	0.1	0.0014895	0.1	0.000915151	0.1	0.00186622	0.1	0.00257358	0.1	0.00134674	0.1	0.00240619	0.1	AACAGACGAGTGTTGATG	chr4	MIMAT0011985	68649858	68649841	+
bta-miR-2420	0	0.000663672	0.1	0.000926453	0.1	0.0014895	0.1	0.000915151	0.1	0.00186622	0.1	0.00257358	0.1	0.00134674	0.1	0.00240619	0.1	AAAGAATAAACACACAACCT	chr4	MIMAT0011987	76606240	76606222	+
bta-miR-2421	0	0.000663672	0.1	0.000926453	0.1	0.0014895	0.1	0.000915151	0.1	0.00186622	0.1	0.00257358	0.1	0.00134674	0.1	0.00240619	0.1	AAACACGAAACAAAAAAATA	chr4	MIMAT0011988	79148484	79148466	+
bta-miR-2422	0	0.000663672	0.1	0.000926453	0.1	0.0014895	0.1	0.000915151	0.1	0.00186622	0.1	0.00257358	0.1	0.00134674	0.1	0.00240619	0.1	CTCCGCACCTCAGT	chr4	MIMAT0011989	93619572	93619584	-
bta-miR-2423	0	0.000663672	0.1	0.000926453	0.1	0.0014895	0.1	0.000915151	0.1	0.00186622	0.1	0.00257358	0.1	0.00134674	0.1	0.00240619	0.1	AGGAAAACAACAACCAC	chr4	MIMAT0011992	98070021	98070036	-
bta-miR-2424	0	0.000663672	0.1	0.000926453	0.1	0.0014895	0.1	0.000915151	0.1	0.00186622	0.1	0.00257358	0.1	0.00134674	0.1	0.00240619	0.1	AGCCATCAGATTACCAAA	chr5	MIMAT0011993	104262255	104262239	+
bta-miR-2425-5p	0	0.000663672	0.1	0.000926453	0.1	0.0014895	0.1	0.000915151	0.1	0.00186622	0.1	0.00257358	0.1	0.00134674	0.1	0.00240619	0.1	AGTTCATGGATCCGTGC	chr5	MIMAT0011994	33112514	33112530	-
bta-miR-2427	0	0.000663672	0.1	0.000926453	0.1	0.0014895	0.1	0.000915151	0.1	0.00186622	0.1	0.00257358	0.1	0.00134674	0.1	0.00240619	0.1	CAGCCCTCTTTGAAATG	chr5	MIMAT0011997	44133038	44133053	-
bta-miR-2429	0	0.000663672	0.1	0.000926453	0.1	0.0014895	0.1	0.000915151	0.1	0.00186622	0.1	0.00257358	0.1	0.00134674	0.1	0.00240619	0.1	AAAAAAAGGGAAAAGTTTTT	chr5	MIMAT0011999	48952362	48952344	+
bta-miR-2430	0	0.000663672	0.1	0.000926453	0.1	0.0014895	0.1	0.000915151	0.1	0.00186622	0.1	0.00257358	0.1	0.00134674	0.1	0.00240619	0.1	CCGGAAACCCCTG	chr5	MIMAT0012000	56293200	56293189	+
bta-miR-2431-3p	0	0.000663672	0.1	0.000926453	0.1	0.0014895	0.1	0.000915151	0.1	0.00186622	0.1	0.00257358	0.1	0.00134674	0.1	0.00240619	0.1	TCAGGGTCATGCAAGT	chr5	MIMAT0012002	60834414	60834399	+
bta-miR-2431-5p	0	0.000663672	0.1	0.000926453	0.1	0.0014895	0.1	0.000915151	0.1	0.00186622	0.1	0.00257358	0.1	0.00134674	0.1	0.00240619	0.1	AACTCCACACTTATATGACC	chr5	MIMAT0012001	60834371	60834352	+
bta-miR-2432	0	0.000663672	0.1	0.000926453	0.1	0.0014895	0.1	0.000915151	0.1	0.00186622	0.1	0.00257358	0.1	0.00134674	0.1	0.00240619	0.1	ACCTCTAAGCCTAGAATCC	chr5	MIMAT0012004	57337629	57337612	+
bta-miR-2433	0	0.000663672	0.1	0.000926453	0.1	0.0014895	0.1	0.000915151	0.1	0.00186622	0.1	0.00257358	0.1	0.00134674	0.1	0.00240619	0.1	CATCCGTGTCTGCAG	chr5	MIMAT0012005	57400237	57400224	+
bta-miR-2434	0	0.000663672	0.1	0.000926453	0.1	0.0014895	0.1	0.000915151	0.1	0.00186622	0.1	0.00257358	0.1	0.00134674	0.1	0.00240619	0.1	ATACAAAAAAACCCCAACA	chr5	MIMAT0012006	64962198	64962181	+
bta-miR-2435	0	0.000663672	0.1	0.000926453	0.1	0.0014895	0.1	0.000915151	0.1	0.00186622	0.1	0.00257358	0.1	0.00134674	0.1	0.00240619	0.1	GCCAAAGAGTTCATTCG	chr5	MIMAT0012007	68192533	68192548	-
bta-miR-2436-3p	0	0.000663672	0.1	0.000926453	0.1	0.0014895	0.1	0.000915151	0.1	0.00186622	0.1	0.00257358	0.1	0.00134674	0.1	0.00240619	0.1	TTGGGCGAGGCGG	chr5	MIMAT0012009	84244568	84244557	+
bta-miR-2437	0	0.000663672	0.1	0.000926453	0.1	0.0014895	0.1	0.000915151	0.1	0.00186622	0.1	0.00257358	0.1	0.00134674	0.1	0.00240619	0.1	AAAGGAAAACAAAAAACCA	chr5	MIMAT0012011	108057544	108057527	+
bta-miR-2438	0	0.000663672	0.1	0.000926453	0.1	0.0014895	0.1	0.000915151	0.1	0.00186622	0.1	0.00257358	0.1	0.00134674	0.1	0.00240619	0.1	AGCAGGCTCCAGCA	chr5	MIMAT0012012	110023654	110023666	-
bta-miR-2439-3p	0	0.000663672	0.1	0.000926453	0.1	0.0014895	0.1	0.000915151	0.1	0.00186622	0.1	0.00257358	0.1	0.00134674	0.1	0.00240619	0.1	TCTGCCTACCTGTCTTC	chr5	MIMAT0012014	118997212	118997196	+
bta-miR-2439-5p	0	0.000663672	0.1	0.000926453	0.1	0.0014895	0.1	0.000915151	0.1	0.00186622	0.1	0.00257358	0.1	0.00134674	0.1	0.00240619	0.1	TGAGATCATCAGCCAGG	chr5	MIMAT0012013	118997176	118997160	+
bta-miR-2440	0	0.000663672	0.1	0.000926453	0.1	0.0014895	0.1	0.000915151	0.1	0.00186622	0.1	0.00257358	0.1	0.00134674	0.1	0.00240619	0.1	TCCAGGGTCTCATCAC	chr5	MIMAT0012015	111262432	111262418	+
bta-miR-2442	0	0.000663672	0.1	0.000926453	0.1	0.0014895	0.1	0.000915151	0.1	0.00186622	0.1	0.00257358	0.1	0.00134674	0.1	0.00240619	0.1	TGCAGCCCACAGCC	chr5	MIMAT0012017	113634276	113634264	+
bta-miR-2443	0	0.000663672	0.1	0.000926453	0.1	0.0014895	0.1	0.000915151	0.1	0.00186622	0.1	0.00257358	0.1	0.00134674	0.1	0.00240619	0.1	ACACCTCATACGGTCC	chr5	MIMAT0012018	117119657	117119671	-
bta-miR-2444	0	0.000663672	0.1	0.000926453	0.1	0.0014895	0.1	0.000915151	0.1	0.00186622	0.1	0.00257358	0.1	0.00134674	0.1	0.00240619	0.1	AAAACAAAAAACAACACAAA	chr6	MIMAT0012021	15440826	15440808	+
bta-miR-2446	0	0.000663672	0.1	0.000926453	0.1	0.0014895	0.1	0.000915151	0.1	0.00186622	0.1	0.00257358	0.1	0.00134674	0.1	0.00240619	0.1	GGCCCGATTTCAAATAT	chr6	MIMAT0012023	99976571	99976556	+
bta-miR-2447	0	0.000663672	0.1	0.000926453	0.1	0.0014895	0.1	0.000915151	0.1	0.00186622	0.1	0.00257358	0.1	0.00134674	0.1	0.00240619	0.1	AGCAGCCAAACCGG	chr6	MIMAT0012024	99588401	99588389	+
bta-miR-2448-3p	0	0.000663672	0.1	0.000926453	0.1	0.0014895	0.1	0.000915151	0.1	0.00186622	0.1	0.00257358	0.1	0.00134674	0.1	0.00240619	0.1	ACCCACGGATCCAAT	chr6	MIMAT0012026	115367500	115367486	+
bta-miR-2448-5p	0	0.000663672	0.1	0.000926453	0.1	0.0014895	0.1	0.000915151	0.1	0.00186622	0.1	0.00257358	0.1	0.00134674	0.1	0.00240619	0.1	CCGTGTTTGGTTGTATC	chr6	MIMAT0012025	115367457	115367441	+
bta-miR-2450b	0	0.000663672	0.1	0.000926453	0.1	0.0014895	0.1	0.000915151	0.1	0.00186622	0.1	0.00257358	0.1	0.00134674	0.1	0.00240619	0.1	CACATGCACCTCTACTG	chr6	MIMAT0012029	107740252	107740236	+
bta-miR-2450c	0	0.000663672	0.1	0.000926453	0.1	0.0014895	0.1	0.000915151	0.1	0.00186622	0.1	0.00257358	0.1	0.00134674	0.1	0.00240619	0.1	CACACGCGCCTCT	chr6	MIMAT0012028	120136413	120136425	-
bta-miR-2451	0	0.000663672	0.1	0.000926453	0.1	0.0014895	0.1	0.000915151	0.1	0.00186622	0.1	0.00257358	0.1	0.00134674	0.1	0.00240619	0.1	TCCACTCTCCAGAGCA	chr6	MIMAT0012031	107675894	107675880	+
bta-miR-2452	0	0.000663672	0.1	0.000926453	0.1	0.0014895	0.1	0.000915151	0.1	0.00186622	0.1	0.00257358	0.1	0.00134674	0.1	0.00240619	0.1	AAAAAAGGAAAACAAACAGC	chr6	MIMAT0012033	118865082	118865100	-
bta-miR-2453	0	0.000663672	0.1	0.000926453	0.1	0.0014895	0.1	0.000915151	0.1	0.00186622	0.1	0.00257358	0.1	0.00134674	0.1	0.00240619	0.1	CTGCGCACTTCCTG	chr6	MIMAT0012034	118328409	118328421	-
bta-miR-2454-3p	0	0.000663672	0.1	0.000926453	0.1	0.0014895	0.1	0.000915151	0.1	0.00186622	0.1	0.00257358	0.1	0.00134674	0.1	0.00240619	0.1	AGGAGAGCGGCCA	chr7	MIMAT0012036	13155019	13155007	+
bta-miR-2456	0	0.000663672	0.1	0.000926453	0.1	0.0014895	0.1	0.000915151	0.1	0.00186622	0.1	0.00257358	0.1	0.00134674	0.1	0.00240619	0.1	CCACTTCCCAGGAC	chr7	MIMAT0012041	21271983	21271995	-
bta-miR-2457	0	0.000663672	0.1	0.000926453	0.1	0.0014895	0.1	0.000915151	0.1	0.00186622	0.1	0.00257358	0.1	0.00134674	0.1	0.00240619	0.1	AGCGCGGCTCTGC	chr7	MIMAT0012042	23425363	23425352	+
bta-miR-2458	0	0.000663672	0.1	0.000926453	0.1	0.0014895	0.1	0.000915151	0.1	0.00186622	0.1	0.00257358	0.1	0.00134674	0.1	0.00240619	0.1	ACACCAGCTTACTCTTTC	chr7	MIMAT0012043	28718809	28718793	+
bta-miR-2459	0	0.000663672	0.1	0.000926453	0.1	0.0014895	0.1	0.000915151	0.1	0.00186622	0.1	0.00257358	0.1	0.00134674	0.1	0.00240619	0.1	AATCAGCTCCCATCATCT	chr7	MIMAT0012044	51349750	51349766	-
bta-miR-2460	0	0.000663672	0.1	0.000926453	0.1	0.0014895	0.1	0.000915151	0.1	0.00186622	0.1	0.00257358	0.1	0.00134674	0.1	0.00240619	0.1	ATGCCAGGCCTCAAG	chr7	MIMAT0012045	55523592	55523579	+
bta-miR-2461-3p	0	0.000663672	0.1	0.000926453	0.1	0.0014895	0.1	0.000915151	0.1	0.00186622	0.1	0.00257358	0.1	0.00134674	0.1	0.00240619	0.1	AGGCACACTGCTCTC	chr7	MIMAT0012048	63886970	63886983	-
bta-miR-2461-5p	0	0.000663672	0.1	0.000926453	0.1	0.0014895	0.1	0.000915151	0.1	0.00186622	0.1	0.00257358	0.1	0.00134674	0.1	0.00240619	0.1	TGCCAGGATCCGAGA	chr7	MIMAT0012047	63886936	63886949	-
bta-miR-2462	0	0.000663672	0.1	0.000926453	0.1	0.0014895	0.1	0.000915151	0.1	0.00186622	0.1	0.00257358	0.1	0.00134674	0.1	0.00240619	0.1	CTACAATTCAGCCAATCC	chr7	MIMAT0012049	82645357	82645373	-
bta-miR-2463	0	0.000663672	0.1	0.000926453	0.1	0.0014895	0.1	0.000915151	0.1	0.00186622	0.1	0.00257358	0.1	0.00134674	0.1	0.00240619	0.1	CAGACATTTCCACCAC	chr7	MIMAT0012050	85233641	85233627	+
bta-miR-2464-3p	0	0.000663672	0.1	0.000926453	0.1	0.0014895	0.1	0.000915151	0.1	0.00186622	0.1	0.00257358	0.1	0.00134674	0.1	0.00240619	0.1	CAGTTCTGCTCAGCTC	chr7	MIMAT0012052	92746758	92746772	-
bta-miR-2464-5p	0	0.000663672	0.1	0.000926453	0.1	0.0014895	0.1	0.000915151	0.1	0.00186622	0.1	0.00257358	0.1	0.00134674	0.1	0.00240619	0.1	GTCTTCCAGGTCTGC	chr7	MIMAT0012051	92746726	92746739	-
bta-miR-2465	0	0.000663672	0.1	0.000926453	0.1	0.0014895	0.1	0.000915151	0.1	0.00186622	0.1	0.00257358	0.1	0.00134674	0.1	0.00240619	0.1	ATCCAAGGCTCTACTGT	chr7	MIMAT0012053	110106854	110106839	+
bta-miR-2466-3p	0	0.000663672	0.1	0.000926453	0.1	0.0014895	0.1	0.000915151	0.1	0.00186622	0.1	0.00257358	0.1	0.00134674	0.1	0.00240619	0.1	CTGAGTCAGACGGAG	chr8	MIMAT0012055	907886	907899	-
bta-miR-2466-5p	0	0.000663672	0.1	0.000926453	0.1	0.0014895	0.1	0.000915151	0.1	0.00186622	0.1	0.00257358	0.1	0.00134674	0.1	0.00240619	0.1	ACACACTGCCCCAC	chr8	MIMAT0012054	907852	907864	-
bta-miR-2467-3p	0	0.000663672	0.1	0.000926453	0.1	0.0014895	0.1	0.000915151	0.1	0.00186622	0.1	0.00257358	0.1	0.00134674	0.1	0.00240619	0.1	CAGCCCTGAGCCTC	chr8	MIMAT0012057	1033427	1033414	+
bta-miR-2467-5p	0	0.000663672	0.1	0.000926453	0.1	0.0014895	0.1	0.000915151	0.1	0.00186622	0.1	0.00257358	0.1	0.00134674	0.1	0.00240619	0.1	AGGTAGCAGCCAGGC	chr8	MIMAT0012056	1033390	1033376	+
bta-miR-2468	0	0.000663672	0.1	0.000926453	0.1	0.0014895	0.1	0.000915151	0.1	0.00186622	0.1	0.00257358	0.1	0.00134674	0.1	0.00240619	0.1	TGACAATCTTCCATGTTCC	chr8	MIMAT0012058	5672127	5672144	-
bta-miR-2469	0	0.000663672	0.1	0.000926453	0.1	0.0014895	0.1	0.000915151	0.1	0.00186622	0.1	0.00257358	0.1	0.00134674	0.1	0.00240619	0.1	AAGCCGCAGGCCC	chr8	MIMAT0012059	11390440	11390429	+
bta-miR-2470	0	0.000663672	0.1	0.000926453	0.1	0.0014895	0.1	0.000915151	0.1	0.00186622	0.1	0.00257358	0.1	0.00134674	0.1	0.00240619	0.1	CAGACATCCAAAACCAC	chr8	MIMAT0012060	40878274	40878289	-
bta-miR-2471-3p	0	0.000663672	0.1	0.000926453	0.1	0.0014895	0.1	0.000915151	0.1	0.00186622	0.1	0.00257358	0.1	0.00134674	0.1	0.00240619	0.1	AGCAGGGCTGTCTTC	chr8	MIMAT0012062	42516650	42516664	-
bta-miR-2471-5p	0	0.000663672	0.1	0.000926453	0.1	0.0014895	0.1	0.000915151	0.1	0.00186622	0.1	0.00257358	0.1	0.00134674	0.1	0.00240619	0.1	CCTCTGAGATTAGACAGA	chr8	MIMAT0012061	42516608	42516625	-
bta-miR-2472	0	0.000663672	0.1	0.000926453	0.1	0.0014895	0.1	0.000915151	0.1	0.00186622	0.1	0.00257358	0.1	0.00134674	0.1	0.00240619	0.1	GCACCTGAATCCCAA	chr8	MIMAT0012063	62550745	62550732	+
bta-miR-2473	0	0.000663672	0.1	0.000926453	0.1	0.0014895	0.1	0.000915151	0.1	0.00186622	0.1	0.00257358	0.1	0.00134674	0.1	0.00240619	0.1	AAGAGGAAGCTCTGCC	chr8	MIMAT0012064	62566736	62566722	+
bta-miR-2475	0	0.000663672	0.1	0.000926453	0.1	0.0014895	0.1	0.000915151	0.1	0.00186622	0.1	0.00257358	0.1	0.00134674	0.1	0.00240619	0.1	CCGCTGCAGTTTCA	chr8	MIMAT0012066	83009008	83009020	-
bta-miR-2477	0	0.000663672	0.1	0.000926453	0.1	0.0014895	0.1	0.000915151	0.1	0.00186622	0.1	0.00257358	0.1	0.00134674	0.1	0.00240619	0.1	CGTCAGACTTATCATCATT	chr9	MIMAT0012069	26303388	26303405	-
bta-miR-2479	0	0.000663672	0.1	0.000926453	0.1	0.0014895	0.1	0.000915151	0.1	0.00186622	0.1	0.00257358	0.1	0.00134674	0.1	0.00240619	0.1	CAAAAGAAACAATACAAACT	chr9	MIMAT0012071	37506002	37506020	-
bta-miR-2480	0	0.000663672	0.1	0.000926453	0.1	0.0014895	0.1	0.000915151	0.1	0.00186622	0.1	0.00257358	0.1	0.00134674	0.1	0.00240619	0.1	GTCATAAGAAACAATACAAT	chr9	MIMAT0012072	91352142	91352124	+
bta-miR-2481	0	0.000663672	0.1	0.000926453	0.1	0.0014895	0.1	0.000915151	0.1	0.00186622	0.1	0.00257358	0.1	0.00134674	0.1	0.00240619	0.1	AAAACCCAGCAGACAAC	chr9	MIMAT0012073	95289920	95289935	-
bta-miR-2482	0	0.000663672	0.1	0.000926453	0.1	0.0014895	0.1	0.000915151	0.1	0.00186622	0.1	0.00257358	0.1	0.00134674	0.1	0.00240619	0.1	AAAACGACAAAGAAAACTAC	chr9	MIMAT0012074	99628230	99628212	+
bta-miR-2483-3p	0	0.000663672	0.1	0.000926453	0.1	0.0014895	0.1	0.000915151	0.1	0.00186622	0.1	0.00257358	0.1	0.00134674	0.1	0.00240619	0.1	TCTCTCAACCAACCAGA	chrX	MIMAT0012076	3009896	3009880	+
bta-miR-2483-5p	0	0.000663672	0.1	0.000926453	0.1	0.0014895	0.1	0.000915151	0.1	0.00186622	0.1	0.00257358	0.1	0.00134674	0.1	0.00240619	0.1	TCAAACAGCTGGATGG	chrX	MIMAT0012075	3009862	3009847	+
bta-miR-2484	0	0.000663672	0.1	0.000926453	0.1	0.0014895	0.1	0.000915151	0.1	0.00186622	0.1	0.00257358	0.1	0.00134674	0.1	0.00240619	0.1	ATGCAATCAAAGTCATCATA	chrX	MIMAT0012077	20461195	20461177	+
bta-miR-2485	0	0.000663672	0.1	0.000926453	0.1	0.0014895	0.1	0.000915151	0.1	0.00186622	0.1	0.00257358	0.1	0.00134674	0.1	0.00240619	0.1	ACTACCTGCAGATTCTAGA	chrX	MIMAT0012079	40089664	40089647	+
bta-miR-2486-3p	0	0.000663672	0.1	0.000926453	0.1	0.0014895	0.1	0.000915151	0.1	0.00186622	0.1	0.00257358	0.1	0.00134674	0.1	0.00240619	0.1	AACACAGATTTTGCCCC	chrX	MIMAT0012082	55318872	55318888	-
bta-miR-2487	0	0.000663672	0.1	0.000926453	0.1	0.0014895	0.1	0.000915151	0.1	0.00186622	0.1	0.00257358	0.1	0.00134674	0.1	0.00240619	0.1	CCGACCGGCCC	chrX	MIMAT0012083	101508785	101508794	-
bta-miR-2488	0	0.000663672	0.1	0.000926453	0.1	0.0014895	0.1	0.000915151	0.1	0.00186622	0.1	0.00257358	0.1	0.00134674	0.1	0.00240619	0.1	AGAGGGAATAGGATCAAC	chrX	MIMAT0012084	109999506	109999522	-
bta-miR-2489	0	0.000663672	0.1	0.000926453	0.1	0.0014895	0.1	0.000915151	0.1	0.00186622	0.1	0.00257358	0.1	0.00134674	0.1	0.00240619	0.1	AAACTCATGTCCCCTGT	chr14	MIMAT0011825	48094694	48094709	-
bta-miR-26c	0	0.000663672	0.1	0.000926453	0.1	0.0014895	0.1	0.000915151	0.1	0.00186622	0.1	0.00257358	0.1	0.00134674	0.1	0.00240619	0.1	TTCAAGTAATCCAGGATAGG	chr22	MIMAT0016938	11464171	11464152	+
bta-miR-27a-5p	0	0.000663672	0.1	0.000926453	0.1	0.0014895	0.1	0.000915151	0.1	0.00186622	0.1	0.00257358	0.1	0.00134674	0.1	0.00240619	0.1	TGCTCACAAGCAGCTA	chr7	MIMAT0012532	12981825	12981811	+
bta-miR-2883	0	0.000663672	0.1	0.000926453	0.1	0.0014895	0.1	0.000915151	0.1	0.00186622	0.1	0.00257358	0.1	0.00134674	0.1	0.00240619	0.1	GGCTCAACACACGG	chr18	MIMAT0013841	8166103	8166115	-
bta-miR-2886	0	0.000663672	0.1	0.000926453	0.1	0.0014895	0.1	0.000915151	0.1	0.00186622	0.1	0.00257358	0.1	0.00134674	0.1	0.00240619	0.1	GGTGCGGCCGG	chr19	MIMAT0013844	38542893	38542902	-
bta-miR-2889	0	0.000663672	0.1	0.000926453	0.1	0.0014895	0.1	0.000915151	0.1	0.00186622	0.1	0.00257358	0.1	0.00134674	0.1	0.00240619	0.1	GCCGGCGGGAG	chr20	MIMAT0013847	18039386	18039395	-
bta-miR-2890	0	0.000663672	0.1	0.000926453	0.1	0.0014895	0.1	0.000915151	0.1	0.00186622	0.1	0.00257358	0.1	0.00134674	0.1	0.00240619	0.1	AGGCCGGGAGCG		MIMAT0013848
bta-miR-2891	0	0.000663672	0.1	0.000926453	0.1	0.0014895	0.1	0.000915151	0.1	0.237838	12.7444	0.00257358	0.1	0.00134674	0.1	0.00240619	0.1	AACTAACCTAGCCCAAAG		MIMAT0013849
bta-miR-2894	0	0.000663672	0.1	0.000926453	0.1	0.0014895	0.1	0.000915151	0.1	0.00186622	0.1	0.00257358	0.1	0.00134674	0.1	0.00240619	0.1	CACGATGGCAGGGC	chr5	MIMAT0013852	121159014	121159002	+
bta-miR-2895	0	0.000663672	0.1	0.000926453	0.1	0.0014895	0.1	0.000915151	0.1	0.00186622	0.1	0.00257358	0.1	0.00134674	0.1	0.00240619	0.1	TGAATTAATGTGAGATCAGC		MIMAT0013853
bta-miR-2896	0	0.000663672	0.1	0.000926453	0.1	0.0014895	0.1	0.000915151	0.1	0.00186622	0.1	0.00257358	0.1	0.00134674	0.1	0.00240619	0.1	GATGGACTTCATCTGCC	chr16	MIMAT0013854	51778254	51778269	-
bta-miR-2897	0	0.000663672	0.1	0.000926453	0.1	0.0014895	0.1	0.000915151	0.1	0.00186622	0.1	0.00257358	0.1	0.00134674	0.1	0.00240619	0.1	CTCGGTGGGACCC	chr18	MIMAT0013855	54224755	54224766	-
bta-miR-2901	0	0.000663672	0.1	0.000926453	0.1	0.0014895	0.1	0.000915151	0.1	0.00186622	0.1	0.00257358	0.1	0.00134674	0.1	0.00240619	0.1	AGCGCTCGCGGG	chr18	MIMAT0013859	40433096	40433106	-
bta-miR-2903	0	0.000663672	0.1	0.000926453	0.1	0.0014895	0.1	0.000915151	0.1	0.00186622	0.1	0.00257358	0.1	0.00134674	0.1	0.00240619	0.1	GCTGGCGTAGAGCG	chr9	MIMAT0013861	61758653	61758665	-
bta-miR-2917	0	0.000663672	0.1	0.000926453	0.1	0.0014895	0.1	0.000915151	0.1	0.00186622	0.1	0.00257358	0.1	0.00134674	0.1	0.00240619	0.1	AGTCCATGTCAGTCAT	chr2	MIMAT0012885	7214207	7214221	-
bta-miR-292	0	0.000663672	0.1	0.000926453	0.1	0.0014895	0.1	0.000915151	0.1	0.00186622	0.1	0.00257358	0.1	0.00134674	0.1	0.00240619	0.1	ACACTCAAAACATGGCG	chr18	MIMAT0009301	61145913	61145898	+
bta-miR-2957	0	0.000663672	0.1	0.000926453	0.1	0.0014895	0.1	0.000915151	0.1	0.00186622	0.1	0.00257358	0.1	0.00134674	0.1	0.00240619	0.1	TCAGTGCATGACAGAAC	chr19	MIMAT0016933	39081197	39081182	+
bta-miR-299	0	0.000663672	0.1	0.000926453	0.1	0.0014895	0.1	0.000915151	0.1	0.00186622	0.1	0.00257358	0.1	0.00134674	0.1	0.00240619	0.1	ATGTATGTGGGACGGTAAAC	chr21	MIMAT0009274	67563579	67563597	-
bta-miR-29d	0	0.000663672	0.1	0.000926453	0.1	0.0014895	0.1	0.000915151	0.1	0.00186622	0.1	0.00257358	0.1	0.00134674	0.1	0.00240619	0.1	TAATCGATTTCAAATGGTGC	chr16	MIMAT0009275	77562594	77562612	-
bta-miR-29e	0	0.000663672	0.1	0.000926453	0.1	0.0014895	0.1	0.000915151	0.1	0.00186622	0.1	0.00257358	0.1	0.00134674	0.1	0.00240619	0.1	AAACACTGATTTCAAATGATG	chr16	MIMAT0009953	77562054	77562073	-
bta-miR-301b	0	0.000663672	0.1	0.000926453	0.1	0.0014895	0.1	0.000915151	0.1	0.00186622	0.1	0.00257358	0.1	0.00134674	0.1	0.00240619	0.1	ATGCTTTGACAATATCATTGC	chr17	MIMAT0009277	74100926	74100907	+
bta-miR-302a	0	0.000663672	0.1	0.000926453	0.1	0.0014895	0.1	0.000915151	0.1	0.00186622	0.1	0.00257358	0.1	0.00134674	0.1	0.00240619	0.1	TCACTAAAACATGGAAGCA	chr6	MIMAT0009278	14163021	14163038	-
bta-miR-302b	0	0.000663672	0.1	0.000926453	0.1	0.0014895	0.1	0.000915151	0.1	0.00186622	0.1	0.00257358	0.1	0.00134674	0.1	0.00240619	0.1	CTACTAAAACATGGAAGCACT	chr6	MIMAT0009280	14162487	14162506	-
bta-miR-302c	0	0.000663672	0.1	0.000926453	0.1	0.0014895	0.1	0.000915151	0.1	0.00186622	0.1	0.00257358	0.1	0.00134674	0.1	0.00240619	0.1	CCACTGAAACATGGAAGCAC	chr6	MIMAT0009281	14162625	14162643	-
bta-miR-302d	0	0.000663672	0.1	0.000926453	0.1	0.0014895	0.1	0.000915151	0.1	0.00186622	0.1	0.00257358	0.1	0.00134674	0.1	0.00240619	0.1	ACTAAAACATGGAAGCACT	chr6	MIMAT0009279	14163197	14163214	-
bta-miR-30b-3p	0	0.000663672	0.1	0.000926453	0.1	0.0014895	0.1	0.000915151	0.1	0.00186622	0.1	0.00257358	0.1	0.00134674	0.1	0.00240619	0.1	AAGTAAACATCCACCTCC	chr14	MIMAT0012534	8084779	8084795	-
bta-miR-31	0	0.000663672	0.1	0.000926453	0.1	0.0014895	0.1	0.000915151	0.1	0.00186622	0.1	0.00257358	0.1	0.00134674	0.1	0.00240619	0.1	AGCTATGCCAGCATCTT	chr8	MIMAT0003548	22534826	22534841	-
bta-miR-3120	0	0.000663672	0.1	0.000926453	0.1	0.0014895	0.1	0.000915151	0.1	0.00186622	0.1	0.00257358	0.1	0.00134674	0.1	0.00240619	0.1	TGCCTGTCTACACTTGC	chr16	MIMAT0024572	40485872	40485887	-
bta-miR-323	0	0.000663672	0.1	0.000926453	0.1	0.0014895	0.1	0.000915151	0.1	0.00186622	0.1	0.00257358	0.1	0.00134674	0.1	0.00240619	0.1	AGAGGTCGACCGTGTAATGT	chr21	MIMAT0009284	67565520	67565538	-
bta-miR-324	0	0.000663672	0.1	0.000926453	0.1	0.0014895	0.1	0.000915151	0.1	0.00186622	0.1	0.00257358	0.1	0.00134674	0.1	0.00240619	0.1	ACACCAATGCCCTAGGG	chr19	MIMAT0009285	27571380	27571365	+
bta-miR-326	0	0.000663672	0.1	0.000926453	0.1	0.0014895	0.1	0.000915151	0.1	0.00186622	0.1	0.00257358	0.1	0.00134674	0.1	0.00240619	0.1	CTGGAGGAAGGGCC	chr15	MIMAT0009286	55314087	55314075	+
bta-miR-329a	0	0.000663672	0.1	0.000926453	0.1	0.0014895	0.1	0.000915151	0.1	0.00186622	0.1	0.00257358	0.1	0.00134674	0.1	0.00240619	0.1	AAAAAGGTTAACCAGGTG	chr21	MIMAT0009288	67566873	67566889	-
bta-miR-329b	0	0.000663672	0.1	0.000926453	0.1	0.0014895	0.1	0.000915151	0.1	0.00186622	0.1	0.00257358	0.1	0.00134674	0.1	0.00240619	0.1	AAACAGAAACCCAGAAAA	chr21	MIMAT0009289	67566525	67566541	-
bta-miR-330	0	0.000663672	0.1	0.000926453	0.1	0.0014895	0.1	0.000915151	0.1	0.00186622	0.1	0.00257358	0.1	0.00134674	0.1	0.00240619	0.1	TCTCTGCAGGCC	chr18	MIMAT0009290	53654224	53654214	+
bta-miR-33b	0	0.000663672	0.1	0.000926453	0.1	0.0014895	0.1	0.000915151	0.1	0.00186622	0.1	0.00257358	0.1	0.00134674	0.1	0.00240619	0.1	GCAATGCAACAGCAAT	chr19	MIMAT0009295	35249072	35249086	-
bta-miR-340	0	0.000663672	0.1	0.000926453	0.1	0.0014895	0.1	0.000915151	0.1	0.00186622	0.1	0.00257358	0.1	0.00134674	0.1	0.00240619	0.1	GGCTATAAAGTAACTGAGACGG	chr7	MIMAT0009296	1147047	1147067	-
bta-miR-3431	0	0.000663672	0.1	0.000926453	0.1	0.0014895	0.1	0.000915151	0.1	0.00186622	0.1	0.00257358	0.1	0.00134674	0.1	0.00240619	0.1	ACATCCACAAGGCTGA	chrX	MIMAT0017394	34662701	34662687	+
bta-miR-346	0	0.000663672	0.1	0.000926453	0.1	0.0014895	0.1	0.000915151	0.1	0.00186622	0.1	0.00257358	0.1	0.00134674	0.1	0.00240619	0.1	AGAGGCAGGCATGCG		MIMAT0009297
bta-miR-34b	0	0.000663672	0.1	0.000926453	0.1	0.0014895	0.1	0.000915151	0.1	0.00186622	0.1	0.00257358	0.1	0.00134674	0.1	0.00240619	0.1	CAATCAGCTAATTACACTGCC	chr15	MIMAT0003549	22134740	22134759	-
bta-miR-34c	0	0.000663672	0.1	0.000926453	0.1	0.0014895	0.1	0.000915151	0.1	0.00186622	0.1	0.00257358	0.1	0.00134674	0.1	0.00240619	0.1	CAATCAGCTAACTACACTG	chr15	MIMAT0003854	22135442	22135459	-
bta-miR-3578	0	0.000663672	0.1	0.000926453	0.1	0.0014895	0.1	0.000915151	0.1	0.00186622	0.1	0.00257358	0.1	0.00134674	0.1	0.00240619	0.1	GAAGTTGTTCGTGGTG	chr21	MIMAT0016934	67592943	67592929	+
bta-miR-3596	0	0.000663672	0.1	0.000926453	0.1	0.0014895	0.1	0.000915151	0.1	0.00186622	0.1	0.00257358	0.1	0.00134674	0.1	0.00240619	0.1	TGAGGTAGTAGGTTGTGT	chr5	MIMAT0016940	117120268	117120252	+
bta-miR-3600	0	0.000663672	0.1	0.000926453	0.1	0.0014895	0.1	0.000915151	0.1	0.00186622	0.1	0.00257358	0.1	0.00134674	0.1	0.00240619	0.1	AAGCTGCCAGTTGAAG	chr19	MIMAT0016932	23382453	23382467	-
bta-miR-3601	0	0.000663672	0.1	0.000926453	0.1	0.0014895	0.1	0.000915151	0.1	0.00186622	0.1	0.00257358	0.1	0.00134674	0.1	0.00240619	0.1	TCGGGGATCATCATGT	chrX	MIMAT0016936	18180195	18180209	-
bta-miR-3602	0	0.000663672	0.1	0.000926453	0.1	0.0014895	0.1	0.000915151	0.1	0.00186622	0.1	0.00257358	0.1	0.00134674	0.1	0.00240619	0.1	TTACCGCGGTGATCC		MIMAT0016937
bta-miR-3604	0	0.000663672	0.1	0.000926453	0.1	0.0014895	0.1	0.000915151	0.1	0.00186622	0.1	0.00257358	0.1	0.00134674	0.1	0.00240619	0.1	ACAGTAGTCTGCACATTG	chr11	MIMAT0016939	98867685	98867702	-
bta-miR-3613	0	0.000663672	0.1	0.000926453	0.1	0.0014895	0.1	0.000915151	0.1	0.00186622	0.1	0.00257358	0.1	0.00134674	0.1	0.00240619	0.1	GAACAAAAAAAAAAGTACAAC	chr12	MIMAT0024574	19542781	19542762	+
bta-miR-362-3p	0	0.000663672	0.1	0.000926453	0.1	0.0014895	0.1	0.000915151	0.1	0.00186622	0.1	0.00257358	0.1	0.00134674	0.1	0.00240619	0.1	GAATCCTTGAATAGGTGTG	chrX	MIMAT0012548	92898486	92898503	-
bta-miR-363	0	0.000663672	0.1	0.000926453	0.1	0.0014895	0.1	0.000915151	0.1	0.00186622	0.1	0.00257358	0.1	0.00134674	0.1	0.00240619	0.1	CGCAGATGGATACCG	chrX	MIMAT0003855	17917772	17917759	+
bta-miR-365-5p	0	0.000663672	0.1	0.000926453	0.1	0.0014895	0.1	0.000915151	0.1	0.00186622	0.1	0.00257358	0.1	0.00134674	0.1	0.00240619	0.1	CACATCTGCCCCCA		MIMAT0012539
bta-miR-3660	0	0.000663672	0.1	0.000926453	0.1	0.0014895	0.1	0.000915151	0.1	0.00186622	0.1	0.00257358	0.1	0.00134674	0.1	0.00240619	0.1	TTAAAATGCTCTCCTGTCA	chr7	MIMAT0025555	91916291	91916274	+
bta-miR-367	0	0.000663672	0.1	0.000926453	0.1	0.0014895	0.1	0.000915151	0.1	0.00186622	0.1	0.00257358	0.1	0.00134674	0.1	0.00240619	0.1	TCACCATTGCTAAAGTGCAAT	chr6	MIMAT0009299	14163320	14163339	-
bta-miR-369-3p	0	0.000663672	0.1	0.000926453	0.1	0.0014895	0.1	0.000915151	0.1	0.00186622	0.1	0.00257358	0.1	0.00134674	0.1	0.00240619	0.1	AAAGATCAACCATGTATTATT	chr21	MIMAT0003802	67603584	67603603	-
bta-miR-369-5p	0	0.000663672	0.1	0.000926453	0.1	0.0014895	0.1	0.000915151	0.1	0.00186622	0.1	0.00257358	0.1	0.00134674	0.1	0.00240619	0.1	GCGAATATAACACGGTCGAT	chr21	MIMAT0003801	67603551	67603569	-
bta-miR-370	0	0.000663672	0.1	0.000926453	0.1	0.0014895	0.1	0.000915151	0.1	0.00186622	0.1	0.00257358	0.1	0.00134674	0.1	0.00240619	0.1	ACCAGGTTCCACCCC	chr21	MIMAT0009300	67457292	67457305	-
bta-miR-376a	0	0.000663672	0.1	0.000926453	0.1	0.0014895	0.1	0.000915151	0.1	0.00186622	0.1	0.00257358	0.1	0.00134674	0.1	0.00240619	0.1	ACGTGGATTTTCCTCTA	chr21	MIMAT0009946	67579486	67579501	-
bta-miR-376c	0	0.000663672	0.1	0.000926453	0.1	0.0014895	0.1	0.000915151	0.1	0.00186622	0.1	0.00257358	0.1	0.00134674	0.1	0.00240619	0.1	TAAACATAGAAGGAATATCCAC	chr21	MIMAT0009947	67578328	67578348	-
bta-miR-377	0	0.000663672	0.1	0.000926453	0.1	0.0014895	0.1	0.000915151	0.1	0.00186622	0.1	0.00257358	0.1	0.00134674	0.1	0.00240619	0.1	ACAAAAGTTGCCTTTGTGTG	chr21	MIMAT0009304	67600537	67600555	-
bta-miR-379	0	0.000663672	0.1	0.000926453	0.1	0.0014895	0.1	0.000915151	0.1	0.00186622	0.1	0.00257358	0.1	0.00134674	0.1	0.00240619	0.1	CCTACGTTCCATAGTC	chr21	MIMAT0009306	67561890	67561904	-
bta-miR-380-3p	0	0.000663672	0.1	0.000926453	0.1	0.0014895	0.1	0.000915151	0.1	0.00186622	0.1	0.00257358	0.1	0.00134674	0.1	0.00240619	0.1	AGACGTGGACCACATT	chr21	MIMAT0003804	67564848	67564862	-
bta-miR-380-5p	0	0.000663672	0.1	0.000926453	0.1	0.0014895	0.1	0.000915151	0.1	0.00186622	0.1	0.00257358	0.1	0.00134674	0.1	0.00240619	0.1	GCGCATGTTCTATGGTC	chr21	MIMAT0003803	67564813	67564828	-
bta-miR-381	0	0.000663672	0.1	0.000926453	0.1	0.0014895	0.1	0.000915151	0.1	0.00186622	0.1	0.00257358	0.1	0.00134674	0.1	0.00240619	0.1	ACAGAGAGCTTGCCC	chr21	MIMAT0009307	67583129	67583142	-
bta-miR-382	0	0.000663672	0.1	0.000926453	0.1	0.0014895	0.1	0.000915151	0.1	0.00186622	0.1	0.00257358	0.1	0.00134674	0.1	0.00240619	0.1	CGAATCCACCACGAACA	chr21	MIMAT0009308	67592894	67592909	-
bta-miR-383	0	0.000663672	0.1	0.000926453	0.1	0.0014895	0.1	0.000915151	0.1	0.00186622	0.1	0.00257358	0.1	0.00134674	0.1	0.00240619	0.1	AGCCACAATCACCTTC		MIMAT0009309
bta-miR-3956	0	0.000663672	0.1	0.000926453	0.1	0.0014895	0.1	0.000915151	0.1	0.00186622	0.1	0.00257358	0.1	0.00134674	0.1	0.00240619	0.1	CCTCTGACCTTCAGC	chr21	MIMAT0025544	67582125	67582138	-
bta-miR-3957	0	0.000663672	0.1	0.000926453	0.1	0.0014895	0.1	0.000915151	0.1	0.00186622	0.1	0.00257358	0.1	0.00134674	0.1	0.00240619	0.1	CCACAGCTGCACTC	chr21	MIMAT0025548	67602747	67602759	-
bta-miR-409a	0	0.000663672	0.1	0.000926453	0.1	0.0014895	0.1	0.000915151	0.1	0.00186622	0.1	0.00257358	0.1	0.00134674	0.1	0.00240619	0.1	ATGCAAAGTTGCTCGGGTA	chr21	MIMAT0009310	66042134	66042152	-
bta-miR-409b	0	0.000663672	0.1	0.000926453	0.1	0.0014895	0.1	0.000915151	0.1	0.00186622	0.1	0.00257358	0.1	0.00134674	0.1	0.00240619	0.1	GAATGTTGCTCGGTGA	chr21	MIMAT0016935	66042148	66042133	+
bta-miR-410	0	0.000663672	0.1	0.000926453	0.1	0.0014895	0.1	0.000915151	0.1	0.00186622	0.1	0.00257358	0.1	0.00134674	0.1	0.00240619	0.1	ACAGGCCATCTGTGTTATA	chr21	MIMAT0009311	67603917	67603934	-
bta-miR-411b	0	0.000663672	0.1	0.000926453	0.1	0.0014895	0.1	0.000915151	0.1	0.00186622	0.1	0.00257358	0.1	0.00134674	0.1	0.00240619	0.1	ACGTACGTTTTATGGTCG	chr21	MIMAT0025541	67564972	67564988	-
bta-miR-411c-3p	0	0.000663672	0.1	0.000926453	0.1	0.0014895	0.1	0.000915151	0.1	0.00186622	0.1	0.00257358	0.1	0.00134674	0.1	0.00240619	0.1	ACTGTGGATCAGTTGAC	chr21	MIMAT0025546	67589526	67589541	-
bta-miR-411c-5p	0	0.000663672	0.1	0.000926453	0.1	0.0014895	0.1	0.000915151	0.1	0.00186622	0.1	0.00257358	0.1	0.00134674	0.1	0.00240619	0.1	AATGTATGTTCTCTGATCAAC	chr21	MIMAT0025545	67589490	67589509	-
bta-miR-412	0	0.000663672	0.1	0.000926453	0.1	0.0014895	0.1	0.000915151	0.1	0.00186622	0.1	0.00257358	0.1	0.00134674	0.1	0.00240619	0.1	ACAGCTAGTGGACCAG	chr21	MIMAT0009313	67603448	67603462	-
bta-miR-421	0	0.000663672	0.1	0.000926453	0.1	0.0014895	0.1	0.000915151	0.1	0.00186622	0.1	0.00257358	0.1	0.00134674	0.1	0.00240619	0.1	GCGCCCAATTAATGTCTG	chrX	MIMAT0009314	82024132	82024148	-
bta-miR-423-3p	0	0.000663672	0.1	0.000926453	0.1	0.0014895	0.1	0.000915151	0.1	0.00186622	0.1	0.00257358	0.1	0.00134674	0.1	0.00240619	0.1	ACTGAGGGGCCTCA	chr19	MIMAT0003831	21234544	21234557	-
bta-miR-424-3p	0	0.000663672	0.1	0.000926453	0.1	0.0014895	0.1	0.000915151	0.1	0.00186622	0.1	0.00257358	0.1	0.00134674	0.1	0.00240619	0.1	ATAGCAGCGCCTCAC		MIMAT0015304
bta-miR-429	0	0.000663672	0.1	0.000926453	0.1	0.0014895	0.1	0.000915151	0.1	0.00186622	0.1	0.00257358	0.1	0.00134674	0.1	0.00240619	0.1	ACGGCATTACCAGACAGTA	chr16	MIMAT0009315	52520161	52520144	+
bta-miR-431	0	0.000663672	0.1	0.000926453	0.1	0.0014895	0.1	0.000915151	0.1	0.00186622	0.1	0.00257358	0.1	0.00134674	0.1	0.00240619	0.1	CCTGCATGACGGC	chr21	MIMAT0009316	67427800	67427811	-
bta-miR-432	0	0.000663672	0.1	0.000926453	0.1	0.0014895	0.1	0.000915151	0.1	0.00186622	0.1	0.00257358	0.1	0.00134674	0.1	0.00240619	0.1	CCACCCAATGACCTAC	chr21	MIMAT0009317	67431258	67431272	-
bta-miR-433	0	0.000663672	0.1	0.000926453	0.1	0.0014895	0.1	0.000915151	0.1	0.00186622	0.1	0.00257358	0.1	0.00134674	0.1	0.00240619	0.1	ACACCGAGGAGCCC	chr21	MIMAT0009318	67428721	67428733	-
bta-miR-448	0	0.000663672	0.1	0.000926453	0.1	0.0014895	0.1	0.000915151	0.1	0.00186622	0.1	0.00257358	0.1	0.00134674	0.1	0.00240619	0.1	ATGGGACATCCTACATATGCA	chrX	MIMAT0009319	67978513	67978532	-
bta-miR-449a	0	0.000663672	0.1	0.000926453	0.1	0.0014895	0.1	0.000915151	0.1	0.00186622	0.1	0.00257358	0.1	0.00134674	0.1	0.00240619	0.1	ACCAGCTAACAATACACTGC	chr20	MIMAT0009320	23967408	23967426	-
bta-miR-449b	0	0.000663672	0.1	0.000926453	0.1	0.0014895	0.1	0.000915151	0.1	0.00186622	0.1	0.00257358	0.1	0.00134674	0.1	0.00240619	0.1	GCCAGCTAACAATACAC	chr20	MIMAT0009321	23967290	23967305	-
bta-miR-449c	0	0.000663672	0.1	0.000926453	0.1	0.0014895	0.1	0.000915151	0.1	0.00186622	0.1	0.00257358	0.1	0.00134674	0.1	0.00240619	0.1	CCAGCTAGAGATGCAC	chr20	MIMAT0009322	23963028	23963014	+
bta-miR-449d	0	0.000663672	0.1	0.000926453	0.1	0.0014895	0.1	0.000915151	0.1	0.00186622	0.1	0.00257358	0.1	0.00134674	0.1	0.00240619	0.1	CTCCACAGCACACAG		MIMAT0011962
bta-miR-450a	0	0.000663672	0.1	0.000926453	0.1	0.0014895	0.1	0.000915151	0.1	0.00186622	0.1	0.00257358	0.1	0.00134674	0.1	0.00240619	0.1	ATATTAGGAACACATCGCAA		MIMAT0003834
bta-miR-450b	0	0.000663672	0.1	0.000926453	0.1	0.0014895	0.1	0.000915151	0.1	0.00186622	0.1	0.00257358	0.1	0.00134674	0.1	0.00240619	0.1	TATTCAGGAACATATTGCAA	chrX	MIMAT0024576	18178929	18178911	+
bta-miR-453	0	0.000663672	0.1	0.000926453	0.1	0.0014895	0.1	0.000915151	0.1	0.00186622	0.1	0.00257358	0.1	0.00134674	0.1	0.00240619	0.1	TGCGAACTCACCACG	chr21	MIMAT0009325	67594738	67594751	-
bta-miR-454	0	0.000663672	0.1	0.000926453	0.1	0.0014895	0.1	0.000915151	0.1	0.00186622	0.1	0.00257358	0.1	0.00134674	0.1	0.00240619	0.1	ACCCTATAAGCAATATTGCA	chr19	MIMAT0009326	10339929	10339911	+
bta-miR-455-3p	0	0.000663672	0.1	0.000926453	0.1	0.0014895	0.1	0.000915151	0.1	0.00186622	0.1	0.00257358	0.1	0.00134674	0.1	0.00240619	0.1	AGTGTATATGCCCATGGA	chr8	MIMAT0003836	108764346	108764363	-
bta-miR-455-5p	0	0.000663672	0.1	0.000926453	0.1	0.0014895	0.1	0.000915151	0.1	0.00186622	0.1	0.00257358	0.1	0.00134674	0.1	0.00240619	0.1	GATGTAGTCCAAAGGCA	chr8	MIMAT0003835	108764308	108764324	-
bta-miR-483	0	0.000663672	0.1	0.000926453	0.1	0.0014895	0.1	0.000915151	0.1	0.00186622	0.1	0.00257358	0.1	0.00134674	0.1	0.00240619	0.1	AAGACGGGAGGAGAG		MIMAT0009327
bta-miR-485	0	0.000663672	0.1	0.000926453	0.1	0.0014895	0.1	0.000915151	0.1	0.00186622	0.1	0.00257358	0.1	0.00134674	0.1	0.00240619	0.1	CGAATTCATCACGGC	chr21	MIMAT0009328	67593972	67593985	-
bta-miR-487a	0	0.000663672	0.1	0.000926453	0.1	0.0014895	0.1	0.000915151	0.1	0.00186622	0.1	0.00257358	0.1	0.00134674	0.1	0.00240619	0.1	ACTGGATGTCCCTGTAT	chr21	MIMAT0003805	67589917	67589932	-
bta-miR-488	0	0.000663672	0.1	0.000926453	0.1	0.0014895	0.1	0.000915151	0.1	0.00186622	0.1	0.00257358	0.1	0.00134674	0.1	0.00240619	0.1	GACCAAGAAACAGCCTTTCA	chr16	MIMAT0009330	59666160	59666142	+
bta-miR-490	0	0.000663672	0.1	0.000926453	0.1	0.0014895	0.1	0.000915151	0.1	0.00186622	0.1	0.00257358	0.1	0.00134674	0.1	0.00240619	0.1	CAGCATGGAGTCCTCCA	chr4	MIMAT0009331	101436338	101436353	-
bta-miR-491	0	0.000663672	0.1	0.000926453	0.1	0.0014895	0.1	0.000915151	0.1	0.00186622	0.1	0.00257358	0.1	0.00134674	0.1	0.00240619	0.1	CCTCATGGAAGGGTTC	chr8	MIMAT0009332	23661722	23661708	+
bta-miR-493	0	0.000663672	0.1	0.000926453	0.1	0.0014895	0.1	0.000915151	0.1	0.00186622	0.1	0.00257358	0.1	0.00134674	0.1	0.00240619	0.1	CCTGGCACACAGTA	chr21	MIMAT0009333	67416670	67416682	-
bta-miR-496	0	0.000663672	0.1	0.000926453	0.1	0.0014895	0.1	0.000915151	0.1	0.00186622	0.1	0.00257358	0.1	0.00134674	0.1	0.00240619	0.1	GAGATTGGCCATGTAATA	chr21	MIMAT0009336	67598928	67598944	-
bta-miR-499	0	0.000663672	0.1	0.000926453	0.1	0.0014895	0.1	0.000915151	0.1	0.00186622	0.1	0.00257358	0.1	0.00134674	0.1	0.00240619	0.1	AAACATCACTGCAAGTCTTAA	chr13	MIMAT0003536	64900494	64900513	-
bta-miR-502a	0	0.000663672	0.1	0.000926453	0.1	0.0014895	0.1	0.000915151	0.1	0.00186622	0.1	0.00257358	0.1	0.00134674	0.1	0.00240619	0.1	TGAATCCTTGCCCAGG	chrX	MIMAT0009338	92893881	92893896	-
bta-miR-502b	0	0.000663672	0.1	0.000926453	0.1	0.0014895	0.1	0.000915151	0.1	0.00186622	0.1	0.00257358	0.1	0.00134674	0.1	0.00240619	0.1	GAATCCTTGCCCAGG	chrX	MIMAT0009339	92898008	92898021	-
bta-miR-503-3p	0	0.000663672	0.1	0.000926453	0.1	0.0014895	0.1	0.000915151	0.1	0.00186622	0.1	0.00257358	0.1	0.00134674	0.1	0.00240619	0.1	CCGGGCAGCAGAA	chrX	MIMAT0025558	18185167	18185156	+
bta-miR-503-5p	0	0.000663672	0.1	0.000926453	0.1	0.0014895	0.1	0.000915151	0.1	0.00186622	0.1	0.00257358	0.1	0.00134674	0.1	0.00240619	0.1	CAGTACTGTTCCCGC	chrX	MIMAT0025557	18185124	18185111	+
bta-miR-504	0	0.000663672	0.1	0.000926453	0.1	0.0014895	0.1	0.000915151	0.1	0.00186622	0.1	0.00257358	0.1	0.00134674	0.1	0.00240619	0.1	GACAGAGTGCAGACC	chrX	MIMAT0009340	22083722	22083709	+
bta-miR-505	0	0.000663672	0.1	0.000926453	0.1	0.0014895	0.1	0.000915151	0.1	0.00186622	0.1	0.00257358	0.1	0.00134674	0.1	0.00240619	0.1	AGGAAACCAGCAAGTG	chrX	MIMAT0009341	23387367	23387353	+
bta-miR-539	0	0.000663672	0.1	0.000926453	0.1	0.0014895	0.1	0.000915151	0.1	0.00186622	0.1	0.00257358	0.1	0.00134674	0.1	0.00240619	0.1	ACACACCAAGGATAATTTCT	chr21	MIMAT0009342	67584383	67584401	-
bta-miR-541	0	0.000663672	0.1	0.000926453	0.1	0.0014895	0.1	0.000915151	0.1	0.00186622	0.1	0.00257358	0.1	0.00134674	0.1	0.00240619	0.1	AGGCCGGATTCTGTG	chr21	MIMAT0009343	67602405	67602418	-
bta-miR-542-5p	0	0.000663672	0.1	0.000926453	0.1	0.0014895	0.1	0.000915151	0.1	0.00186622	0.1	0.00257358	0.1	0.00134674	0.1	0.00240619	0.1	CTCGTGACATGATGATC	chrX	MIMAT0013594	18180174	18180159	+
bta-miR-543	0	0.000663672	0.1	0.000926453	0.1	0.0014895	0.1	0.000915151	0.1	0.00186622	0.1	0.00257358	0.1	0.00134674	0.1	0.00240619	0.1	AAGAAGTGCACCGCGAATG	chr21	MIMAT0009344	67571877	67571894	-
bta-miR-544a	0	0.000663672	0.1	0.000926453	0.1	0.0014895	0.1	0.000915151	0.1	0.00186622	0.1	0.00257358	0.1	0.00134674	0.1	0.00240619	0.1	GAACTTGCTAAAAATGCAG	chr21	MIMAT0009346	67586416	67586433	-
bta-miR-544b	0	0.000663672	0.1	0.000926453	0.1	0.0014895	0.1	0.000915151	0.1	0.00186622	0.1	0.00257358	0.1	0.00134674	0.1	0.00240619	0.1	GAACTTGTTAGAAATGCAG	chr13	MIMAT0009345	70737822	70737840	-
bta-miR-545-3p	0	0.000663672	0.1	0.000926453	0.1	0.0014895	0.1	0.000915151	0.1	0.00186622	0.1	0.00257358	0.1	0.00134674	0.1	0.00240619	0.1	CACACAATAAATGTTTGTTG	chrX	MIMAT0003807	46871762	46871781	-
bta-miR-545-5p	0	0.000663672	0.1	0.000926453	0.1	0.0014895	0.1	0.000915151	0.1	0.00186622	0.1	0.00257358	0.1	0.00134674	0.1	0.00240619	0.1	CATCCAATAAACATTTACTGA	chrX	MIMAT0003806	46871723	46871743	-
bta-miR-551a	0	0.000663672	0.1	0.000926453	0.1	0.0014895	0.1	0.000915151	0.1	0.00186622	0.1	0.00257358	0.1	0.00134674	0.1	0.00240619	0.1	TGGAAACCAAGATTGGG	chr16	MIMAT0009347	50741157	50741172	-
bta-miR-551b	0	0.000663672	0.1	0.000926453	0.1	0.0014895	0.1	0.000915151	0.1	0.00186622	0.1	0.00257358	0.1	0.00134674	0.1	0.00240619	0.1	CTGAAACCAAGTATGGGTCG	chr1	MIMAT0009348	99671776	99671758	+
bta-miR-562	0	0.000663672	0.1	0.000926453	0.1	0.0014895	0.1	0.000915151	0.1	0.00186622	0.1	0.00257358	0.1	0.00134674	0.1	0.00240619	0.1	GTAAATGGTACAGCTGC		MIMAT0009349
bta-miR-568	0	0.000663672	0.1	0.000926453	0.1	0.0014895	0.1	0.000915151	0.1	0.00186622	0.1	0.00257358	0.1	0.00134674	0.1	0.00240619	0.1	GTGTGTATACATTTATACAT	chr1	MIMAT0009350	59398306	59398288	+
bta-miR-582	0	0.000663672	0.1	0.000926453	0.1	0.0014895	0.1	0.000915151	0.1	0.00186622	0.1	0.00257358	0.1	0.00134674	0.1	0.00240619	0.1	AGTAACTGGTTGAACAACTGTA	chr20	MIMAT0009351	19588128	19588148	-
bta-miR-584	0	0.000663672	0.1	0.000926453	0.1	0.0014895	0.1	0.000915151	0.1	0.00186622	0.1	0.00257358	0.1	0.00134674	0.1	0.00240619	0.1	CTCAGTCCCAGGCA	chr14	MIMAT0009352	69317050	69317063	-
bta-miR-592	0	0.000663672	0.1	0.000926453	0.1	0.0014895	0.1	0.000915151	0.1	0.00186622	0.1	0.00257358	0.1	0.00134674	0.1	0.00240619	0.1	ACATCATCGCATATTGACAC	chr4	MIMAT0009353	92126840	92126822	+
bta-miR-599	0	0.000663672	0.1	0.000926453	0.1	0.0014895	0.1	0.000915151	0.1	0.00186622	0.1	0.00257358	0.1	0.00134674	0.1	0.00240619	0.1	GTTTGATAAACTGACACAA	chr14	MIMAT0009354	66995211	66995228	-
bta-miR-6119-3p	0	0.000663672	0.1	0.000926453	0.1	0.0014895	0.1	0.000915151	0.1	0.00186622	0.1	0.00257358	0.1	0.00134674	0.1	0.00240619	0.1	TTGGAGAGTAAAAAATGATTT	chrX	MIMAT0024589	3998348	3998329	+
bta-miR-6120-3p	0	0.000663672	0.1	0.000926453	0.1	0.0014895	0.1	0.000915151	0.1	0.00186622	0.1	0.00257358	0.1	0.00134674	0.1	0.00240619	0.1	GCTATCCACGTTGTCC	chr7	MIMAT0024591	45882352	45882366	-
bta-miR-6120-5p	0	0.000663672	0.1	0.000926453	0.1	0.0014895	0.1	0.000915151	0.1	0.00186622	0.1	0.00257358	0.1	0.00134674	0.1	0.00240619	0.1	CACATGTGAAAAACGGG	chr7	MIMAT0024590	45882313	45882328	-
bta-miR-6121-3p	0	0.000663672	0.1	0.000926453	0.1	0.0014895	0.1	0.000915151	0.1	0.00186622	0.1	0.00257358	0.1	0.00134674	0.1	0.00240619	0.1	CCTCAGTGTCCATCAT	chr16	MIMAT0024593	77111759	77111773	-
bta-miR-6121-5p	0	0.000663672	0.1	0.000926453	0.1	0.0014895	0.1	0.000915151	0.1	0.00186622	0.1	0.00257358	0.1	0.00134674	0.1	0.00240619	0.1	GTCTGGCGAGGGC	chr16	MIMAT0024592	77111735	77111746	-
bta-miR-6122-3p	0	0.000663672	0.1	0.000926453	0.1	0.0014895	0.1	0.000915151	0.1	0.00186622	0.1	0.00257358	0.1	0.00134674	0.1	0.00240619	0.1	GTTCAGTTTACATCATATAGT	chr11	MIMAT0024595	43503081	43503100	-
bta-miR-6122-5p	0	0.000663672	0.1	0.000926453	0.1	0.0014895	0.1	0.000915151	0.1	0.00186622	0.1	0.00257358	0.1	0.00134674	0.1	0.00240619	0.1	GCACTGGATAAAGTACAA	chr11	MIMAT0024594	43503061	43503077	-
bta-miR-615	0	0.000663672	0.1	0.000926453	0.1	0.0014895	0.1	0.000915151	0.1	0.00186622	0.1	0.00257358	0.1	0.00134674	0.1	0.00240619	0.1	GATCCGAGCACCGGG	chr5	MIMAT0009355	26157917	26157904	+
bta-miR-628	0	0.000663672	0.1	0.000926453	0.1	0.0014895	0.1	0.000915151	0.1	0.00186622	0.1	0.00257358	0.1	0.00134674	0.1	0.00240619	0.1	CCTCTAGTAAATATGTCAGC	chr10	MIMAT0009356	55017709	55017727	-
bta-miR-631	0	0.000663672	0.1	0.000926453	0.1	0.0014895	0.1	0.000915151	0.1	0.00186622	0.1	0.00257358	0.1	0.00134674	0.1	0.00240619	0.1	GCTGAGGTCTAAGCC	chr21	MIMAT0009357	33857332	33857345	-
bta-miR-6517	0	0.000663672	0.1	0.000926453	0.1	0.0014895	0.1	0.000915151	0.1	0.00186622	0.1	0.00257358	0.1	0.00134674	0.1	0.00240619	0.1	GCCGAGGAGCTCA	chr10	MIMAT0025528	42712656	42712667	-
bta-miR-6519	0	0.000663672	0.1	0.000926453	0.1	0.0014895	0.1	0.000915151	0.1	0.00186622	0.1	0.00257358	0.1	0.00134674	0.1	0.00240619	0.1	TTTCTCTGTTCCCGCT	chr15	MIMAT0025537	84707363	84707349	+
bta-miR-6521	0	0.000663672	0.1	0.000926453	0.1	0.0014895	0.1	0.000915151	0.1	0.00186622	0.1	0.00257358	0.1	0.00134674	0.1	0.00240619	0.1	ACTCTGCTCAGAGCTG	chr17	MIMAT0025539	66961968	66961954	+
bta-miR-6522	0	0.000663672	0.1	0.000926453	0.1	0.0014895	0.1	0.000915151	0.1	0.00186622	0.1	0.00257358	0.1	0.00134674	0.1	0.00240619	0.1	ACAGGTACACAAACAATTC	chr21	MIMAT0025540	43809634	43809651	-
bta-miR-6523	0	0.000663672	0.1	0.000926453	0.1	0.0014895	0.1	0.000915151	0.1	0.00186622	0.1	0.00257358	0.1	0.00134674	0.1	0.00240619	0.1	CCCTGCTCAAAGTTAC		MIMAT0025552
bta-miR-6524	0	0.000663672	0.1	0.000926453	0.1	0.0014895	0.1	0.000915151	0.1	0.00186622	0.1	0.00257358	0.1	0.00134674	0.1	0.00240619	0.1	CAGTTAGGTTACTCAGAGT		MIMAT0025553
bta-miR-6525	0	0.000663672	0.1	0.000926453	0.1	0.0014895	0.1	0.000915151	0.1	0.00186622	0.1	0.00257358	0.1	0.00134674	0.1	0.00240619	0.1	CTCACTCCTGCTTTCC	chr4	MIMAT0025554	114451890	114451876	+
bta-miR-6526	0	0.000663672	0.1	0.000926453	0.1	0.0014895	0.1	0.000915151	0.1	0.00186622	0.1	0.00257358	0.1	0.00134674	0.1	0.00240619	0.1	CATACCCATTCGAGGC	chrX	MIMAT0025556	28508397	28508412	-
bta-miR-653	0	0.000663672	0.1	0.000926453	0.1	0.0014895	0.1	0.000915151	0.1	0.00186622	0.1	0.00257358	0.1	0.00134674	0.1	0.00240619	0.1	CAACAGAGATTGTTTCAAC	chr4	MIMAT0009358	10653558	10653541	+
bta-miR-6531	0	0.000663672	0.1	0.000926453	0.1	0.0014895	0.1	0.000915151	0.1	0.00186622	0.1	0.00257358	0.1	0.00134674	0.1	0.00240619	0.1	TCTCTCAAAGTACACCAA		MIMAT0025567
bta-miR-6532	0	0.000663672	0.1	0.000926453	0.1	0.0014895	0.1	0.000915151	0.1	0.00186622	0.1	0.00257358	0.1	0.00134674	0.1	0.00240619	0.1	AAACCGTCTTTCCTGTC		MIMAT0025568
bta-miR-6533	0	0.000663672	0.1	0.000926453	0.1	0.0014895	0.1	0.000915151	0.1	0.00186622	0.1	0.00257358	0.1	0.00134674	0.1	0.00240619	0.1	GTTCTCTAATGCTCTGCC		MIMAT0025569
bta-miR-6534	0	0.000663672	0.1	0.000926453	0.1	0.0014895	0.1	0.000915151	0.1	0.00186622	0.1	0.00257358	0.1	0.00134674	0.1	0.00240619	0.1	ATCCGTCCTGACTGC	chr3	MIMAT0025570	14282809	14282822	-
bta-miR-6535	0	0.000663672	0.1	0.000926453	0.1	0.0014895	0.1	0.000915151	0.1	0.00186622	0.1	0.00257358	0.1	0.00134674	0.1	0.00240619	0.1	AGTCCTCCAACCGC	chr7	MIMAT0025571	18970214	18970202	+
bta-miR-6536	0	0.000663672	0.1	0.000926453	0.1	0.0014895	0.1	0.000915151	0.1	0.00186622	0.1	0.00257358	0.1	0.00134674	0.1	0.00240619	0.1	GCAGTTCATCGTATACTTA	chr9	MIMAT0025572	39435269	39435287	-
bta-miR-654	0	0.000663672	0.1	0.000926453	0.1	0.0014895	0.1	0.000915151	0.1	0.00186622	0.1	0.00257358	0.1	0.00134674	0.1	0.00240619	0.1	AAGGTGATGGTCAGCAG	chr21	MIMAT0009359	67578895	67578910	-
bta-miR-655	0	0.000663672	0.1	0.000926453	0.1	0.0014895	0.1	0.000915151	0.1	0.00186622	0.1	0.00257358	0.1	0.00134674	0.1	0.00240619	0.1	AGAGAGGTTAACCATGTATT	chr21	MIMAT0009360	67587378	67587396	-
bta-miR-656	0	0.000663672	0.1	0.000926453	0.1	0.0014895	0.1	0.000915151	0.1	0.00186622	0.1	0.00257358	0.1	0.00134674	0.1	0.00240619	0.1	AGAGGTTGACTGTATAATATT	chr21	MIMAT0009361	67604733	67604752	-
bta-miR-658	0	0.000663672	0.1	0.000926453	0.1	0.0014895	0.1	0.000915151	0.1	0.00186622	0.1	0.00257358	0.1	0.00134674	0.1	0.00240619	0.1	ACCAACGGACCCG	chr5	MIMAT0009362	110156932	110156921	+
bta-miR-664	0	0.000663672	0.1	0.000926453	0.1	0.0014895	0.1	0.000915151	0.1	0.27887	14.943	0.00257358	0.1	0.00134674	0.1	0.00240619	0.1	CATCCACACACACCC	chrX	MIMAT0012078	39044008	39043995	+
bta-miR-665	0	0.000663672	0.1	0.000926453	0.1	0.0014895	0.1	0.000915151	0.1	0.00186622	0.1	0.00257358	0.1	0.00134674	0.1	0.00240619	0.1	AGGGGCCTCGGC	chr21	MIMAT0009363	67423500	67423510	-
bta-miR-669	0	0.000663672	0.1	0.000926453	0.1	0.0014895	0.1	0.000915151	0.1	0.00186622	0.1	0.00257358	0.1	0.00134674	0.1	0.00240619	0.1	CACGCACATGCACA	chr16	MIMAT0013838	63239595	63239583	+
bta-miR-670	0	0.000663672	0.1	0.000926453	0.1	0.0014895	0.1	0.000915151	0.1	0.00186622	0.1	0.00257358	0.1	0.00134674	0.1	0.00240619	0.1	TTCACCACATATACTCAGG	chr15	MIMAT0009364	74519306	74519323	-
bta-miR-677	0	0.000663672	0.1	0.000926453	0.1	0.0014895	0.1	0.000915151	0.1	0.00186622	0.1	0.00257358	0.1	0.00134674	0.1	0.00240619	0.1	GTCAGAAGCTGCTCAT	chr5	MIMAT0012003	57121861	57121875	-
bta-miR-7	0	0.000663672	0.1	0.000926453	0.1	0.0014895	0.1	0.000915151	0.1	0.00186622	0.1	0.00257358	0.1	0.00134674	0.1	0.00240619	0.1	AACAACAAAATCACTAGTCT	chr21	MIMAT0003843	19989088	19989107	-
bta-miR-708	0	0.000663672	0.1	0.000926453	0.1	0.0014895	0.1	0.000915151	0.1	0.00186622	0.1	0.00257358	0.1	0.00134674	0.1	0.00240619	0.1	CCCAGCTAGATTGTA		MIMAT0009367
bta-miR-744	0	0.000663672	0.1	0.000926453	0.1	0.0014895	0.1	0.000915151	0.1	0.00186622	0.1	0.00257358	0.1	0.00134674	0.1	0.00240619	0.1	TGCTGTTAGCCCTA	chr19	MIMAT0009369	31333533	31333545	-
bta-miR-758	0	0.000663672	0.1	0.000926453	0.1	0.0014895	0.1	0.000915151	0.1	0.00186622	0.1	0.00257358	0.1	0.00134674	0.1	0.00240619	0.1	GGTTAGTGGACCAGGTCAC	chr21	MIMAT0009370	67565821	67565838	-
bta-miR-759	0	0.000663672	0.1	0.000926453	0.1	0.0014895	0.1	0.000915151	0.1	0.00186622	0.1	0.00257358	0.1	0.00134674	0.1	0.00240619	0.1	GTCAAAATTGTTTGCAGT	chr12	MIMAT0009371	10980737	10980721	+
bta-miR-760-3p	0	0.000663672	0.1	0.000926453	0.1	0.0014895	0.1	0.000915151	0.1	0.00186622	0.1	0.00257358	0.1	0.00134674	0.1	0.00240619	0.1	TCCCCACAGACCCA	chr3	MIMAT0022951	49797176	49797164	+
bta-miR-761	0	0.000663672	0.1	0.000926453	0.1	0.0014895	0.1	0.000915151	0.1	0.00186622	0.1	0.00257358	0.1	0.00134674	0.1	0.00240619	0.1	TGTGTCAGTTTCACCCT	chr3	MIMAT0009373	95045061	95045076	-
bta-miR-763	0	0.000663672	0.1	0.000926453	0.1	0.0014895	0.1	0.000915151	0.1	0.00186622	0.1	0.00257358	0.1	0.00134674	0.1	0.00240619	0.1	GCCACTGGTTCCTC	chr5	MIMAT0009374	48164065	48164053	+
bta-miR-764	0	0.000663672	0.1	0.000926453	0.1	0.0014895	0.1	0.000915151	0.1	0.00186622	0.1	0.00257358	0.1	0.00134674	0.1	0.00240619	0.1	AGAAGGACGAGTGAGC	chrX	MIMAT0009948	67800452	67800466	-
bta-miR-767	0	0.000663672	0.1	0.000926453	0.1	0.0014895	0.1	0.000915151	0.1	0.00186622	0.1	0.00257358	0.1	0.00134674	0.1	0.00240619	0.1	CATGCTCAGACAACCA	chrX	MIMAT0009375	35020263	35020249	+
bta-miR-769	0	0.000663672	0.1	0.000926453	0.1	0.0014895	0.1	0.000915151	0.1	0.00186622	0.1	0.00257358	0.1	0.00134674	0.1	0.00240619	0.1	AGCTCAGAACCCGGA	chr18	MIMAT0009376	53945914	53945927	-
bta-miR-873	0	0.000663672	0.1	0.000926453	0.1	0.0014895	0.1	0.000915151	0.1	0.00186622	0.1	0.00257358	0.1	0.00134674	0.1	0.00240619	0.1	AGGAGACTCACAAGTTCCTG	chr8	MIMAT0009377	15159572	15159590	-
bta-miR-875	0	0.000663672	0.1	0.000926453	0.1	0.0014895	0.1	0.000915151	0.1	0.00186622	0.1	0.00257358	0.1	0.00134674	0.1	0.00240619	0.1	CACCTGATAAAACTGAGGTAT	chr14	MIMAT0009379	66995029	66995048	-
bta-miR-876	0	0.000663672	0.1	0.000926453	0.1	0.0014895	0.1	0.000915151	0.1	0.00186622	0.1	0.00257358	0.1	0.00134674	0.1	0.00240619	0.1	TGGTGATTCACAAAGAAAT	chr8	MIMAT0009380	15183238	15183255	-
bta-miR-877	0	0.000663672	0.1	0.000926453	0.1	0.0014895	0.1	0.000915151	0.1	0.00186622	0.1	0.00257358	0.1	0.00134674	0.1	0.00240619	0.1	CCCTGCGCCATCT		MIMAT0009381
bta-miR-92b	0	0.000663672	0.1	0.000926453	0.1	0.0014895	0.1	0.000915151	0.1	0.00186622	0.1	0.00257358	0.1	0.00134674	0.1	0.00240619	0.1	GGAGGCCGGGACG	chr3	MIMAT0009384	15480806	15480795	+
bta-miR-935	0	0.000663672	0.1	0.000926453	0.1	0.0014895	0.1	0.000915151	0.1	0.00186622	0.1	0.00257358	0.1	0.00134674	0.1	0.00240619	0.1	GCGGTAGCGGAAGC	chr18	MIMAT0009385	62098167	62098179	-
bta-miR-9-3p	0	0.000663672	0.1	0.000926453	0.1	0.0014895	0.1	0.000915151	0.1	0.00186622	0.1	0.00257358	0.1	0.00134674	0.1	0.00240619	0.1	CGGTTATCTAGCTTTAT	chr7	MIMAT0012549	89436801	89436785	+
bta-miR-95	0	0.000663672	0.1	0.000926453	0.1	0.0014895	0.1	0.000915151	0.1	0.00186622	0.1	0.00257358	0.1	0.00134674	0.1	0.00240619	0.1	TGCTCAATAAATACCCGT	chr6	MIMAT0009387	119145973	119145957	+
bta-miR-9-5p	0	0.000663672	0.1	0.000926453	0.1	0.0014895	0.1	0.000915151	0.1	0.00186622	0.1	0.00257358	0.1	0.00134674	0.1	0.00240619	0.1	CATACAGCTAGATAACCAAA	chr7	MIMAT0009389	89436769	89436750	+
bta-miR-96	0	0.000663672	0.1	0.000926453	0.1	0.0014895	0.1	0.000915151	0.1	0.00186622	0.1	0.00257358	0.1	0.00134674	0.1	0.00240619	0.1	AGCAAAAATGTGCTAGTGCCAA	chr4	MIMAT0009388	94411238	94411218	+
bta-miR-99a-3p	0	0.000663672	0.1	0.000926453	0.1	0.0014895	0.1	0.000915151	0.1	0.00186622	0.1	0.00257358	0.1	0.00134674	0.1	0.00240619	0.1	ACCCATAGAAGCGAGC	chr1	MIMAT0012533	20137030	20137015	+
dmr_308	1	0.000663672	0.1	0.000926453	0.1	0.0014895	0.1	0.000915151	0.1	0.00186622	0.1	0.00257358	0.1	0.00134674	0.1	0.00240619	0.1
dmr_316	1	0.000663672	0.1	0.000926453	0.1	0.0014895	0.1	0.000915151	0.1	0.00186622	0.1	0.00257358	0.1	0.00134674	0.1	0.00240619	0.1
hur_5	1	0.000663672	0.1	0.000926453	0.1	0.0014895	0.1	0.000915151	0.1	0.00186622	0.1	0.00257358	0.1	0.00134674	0.1	0.00240619	0.1
NC1_00000197	-1	0.000663672	0.1	0.000926453	0.1	0.0014895	0.1	0.000915151	0.1	0.00186622	0.1	0.00257358	0.1	0.00134674	0.1	0.00240619	0.1
NC1_00000215	-1	0.000663672	0.1	0.000926453	0.1	0.0014895	0.1	0.000915151	0.1	0.00186622	0.1	0.00257358	0.1	0.00134674	0.1	0.00240619	0.1
NC2_00079215	-1	0.000663672	0.1	0.000926453	0.1	0.0014895	0.1	0.000915151	0.1	0.00186622	0.1	0.00257358	0.1	0.00134674	0.1	0.00240619	0.1
NC2_00092197	-1	0.000663672	0.1	0.000926453	0.1	0.0014895	0.1	0.000915151	0.1	0.00186622	0.1	0.00257358	0.1	0.00134674	0.1	0.00240619	0.1
NC2_00106057	-1	0.000663672	0.1	0.000926453	0.1	0.0014895	0.1	0.000915151	0.1	0.00186622	0.1	0.00257358	0.1	0.00134674	0.1	0.00240619	0.1
NC2_00122731	-1	0.000663672	0.1	0.000926453	0.1	0.0014895	0.1	0.000915151	0.1	0.00186622	0.1	0.00257358	0.1	0.00134674	0.1	0.00240619	0.1
NegativeControl	-1	0.000663672	0.1	0.000926453	0.1	0.0014895	0.1	0.000915151	0.1	0.00186622	0.1	0.00257358	0.1	0.00134674	0.1	0.00240619	0.1
mr_1	1	0.0177993	2.68194	0.0207552	2.24029	0.0365245	2.45213	0.0237436	2.5945	0.00186622	0.1	0.00257358	0.1	0.00134674	0.1	0.00240619	0.1
bta-miR-760-5p	0	0.0226425	3.41171	0.000926453	0.1	0.0359417	2.413	0.000915151	0.1	0.0466266	2.49845	0.00257358	0.1	0.00134674	0.1	0.00240619	0.1	CGGGCTCTGGTGG	chr3	MIMAT0009372	52947863	52947851	+
bta-miR-2300a-5p	0	0.0277869	4.18684	0.000926453	0.1	0.0014895	0.1	0.000915151	0.1	0.00186622	0.1	0.00257358	0.1	0.00134674	0.1	0.00240619	0.1	GGGAGACAAAACTAGCT	chr12	MIMAT0011809	31820764	31820749	+
bta-miR-133b	0	0.0280522	4.22682	0.0502035	5.4189	0.0014895	0.1	0.000915151	0.1	0.00186622	0.1	0.00257358	0.1	0.00134674	0.1	0.00240619	0.1	TAGCTGGTTGAAGGGGACC		MIMAT0009226
bta-miR-452	0	0.0280711	4.22966	0.000926453	0.1	0.0014895	0.1	0.000915151	0.1	0.00186622	0.1	0.00257358	0.1	0.00134674	0.1	0.00240619	0.1	GTCTCAGTTTCCTCTGCA	chrX	MIMAT0009324	34665661	34665645	+
bta-miR-224	0	0.02904	4.37566	0.000926453	0.1	0.0014895	0.1	0.000915151	0.1	0.00186622	0.1	0.00257358	0.1	0.00134674	0.1	0.00240619	0.1	TAAACGGAACCACTAGTGACT	chrX	MIMAT0009271	34664619	34664600	+
bta-miR-22-5p	0	0.0302184	4.55321	0.0423613	4.57242	0.0014895	0.1	0.000915151	0.1	0.00186622	0.1	0.00257358	0.1	0.00134674	0.1	0.00240619	0.1	TAAAGCTTGCCACTGAAG	chr19	MIMAT0003826	23382470	23382454	+
bta-miR-199a-5p	0	0.0306054	4.61152	0.000926453	0.1	0.0014895	0.1	0.0947053	10.3486	0.00186622	0.1	0.00257358	0.1	0.00134674	0.1	0.00240619	0.1	AACAGGTAGTCTGAACAC	chr16	MIMAT0003544	40491653	40491636	+
bta-miR-376e	0	0.0311013	4.68624	0.000926453	0.1	0.0014895	0.1	0.000915151	0.1	0.00186622	0.1	0.00257358	0.1	0.00134674	0.1	0.00240619	0.1	AATGTGGATTTTCCTCTATG	chr21	MIMAT0025543	67577994	67578012	-
bta-miR-487b	0	0.0327303	4.9317	0.000926453	0.1	0.0014895	0.1	0.000915151	0.1	0.00186622	0.1	0.00257358	0.1	0.00134674	0.1	0.00240619	0.1	AAGTGGATGACCCTGTAC	chr21	MIMAT0003847	67583613	67583629	-
bta-miR-532	0	0.0328827	4.95467	0.000926453	0.1	0.0014895	0.1	0.000915151	0.1	0.00186622	0.1	0.00257358	0.1	0.00134674	0.1	0.00240619	0.1	ACGGTCCTACACTCAAG	chrX	MIMAT0003848	92886525	92886540	-
bta-miR-1306	0	0.0331579	4.99613	0.000926453	0.1	0.0014895	0.1	0.0423921	4.63225	0.00186622	0.1	0.00257358	0.1	0.00134674	0.1	0.00240619	0.1	GGACGTTTGCAGGG	chr17	MIMAT0009974	74987977	74987989	-
bta-miR-34a	0	0.0349236	5.26218	0.0549563	5.93191	0.06696	4.49546	0.0580145	6.33934	0.00186622	0.1	0.00257358	0.1	0.00134674	0.1	0.00240619	0.1	ACAACCAGCTAAGACACTGC	chr16	MIMAT0004340	45197414	45197432	-
bta-miR-320b	0	0.0352386	5.30965	0.000926453	0.1	0.0014895	0.1	0.000915151	0.1	0.00186622	0.1	0.00257358	0.1	0.00134674	0.1	0.00240619	0.1	ACCACCCTCTCAACC	chr4	MIMAT0011991	96417251	96417238	+
bta-miR-146b	0	0.0356248	5.36784	0.000926453	0.1	0.0014895	0.1	0.000915151	0.1	0.00186622	0.1	0.00257358	0.1	0.00134674	0.1	0.00240619	0.1	ACAGCCTATGGAATTCAGTTC		MIMAT0009235
bta-miR-328	0	0.03573	5.38369	0.0473225	5.10793	0.0014895	0.1	0.0498252	5.44448	0.00186622	0.1	0.00257358	0.1	0.0955487	7.09481	0.00240619	0.1	ACGGAAGGGCAGAGAGGG	chr18	MIMAT0009287	34957691	34957675	+
bta-miR-2356	0	0.0367375	5.5355	0.000926453	0.1	0.0014895	0.1	0.000915151	0.1	0.104621	5.60604	0.00257358	0.1	0.00134674	0.1	0.00240619	0.1	CCTCAGACTCCCTCA	chr2	MIMAT0011893	106733772	106733759	+
bta-miR-184	0	0.0368229	5.54836	0.000926453	0.1	0.0014895	0.1	0.000915151	0.1	0.00186622	0.1	0.00257358	0.1	0.00134674	0.1	0.00240619	0.1	ACCCTTATCAGTTCTCCGTCCA	chr21	MIMAT0009246	25913823	25913843	-
bta-miR-376b	0	0.0379705	5.72128	0.0461551	4.98192	0.0014895	0.1	0.000915151	0.1	0.00186622	0.1	0.00257358	0.1	0.00134674	0.1	0.00240619	0.1	AACATGGATTTTCCTCTATG	chr21	MIMAT0009945	67579120	67579138	-
bta-miR-204	0	0.0389148	5.86357	0.153748	16.5954	0.0764631	5.13347	0.0686137	7.49753	0.00186622	0.1	0.145523	5.65447	0.118226	8.7787	0.00240619	0.1	AGGCATAGGATGACAAAGGG	chr8	MIMAT0004338	47259582	47259564	+
bta-miR-125a	0	0.0389342	5.86648	0.0432726	4.67078	0.0014895	0.1	0.000915151	0.1	0.00186622	0.1	0.00257358	0.1	0.00134674	0.1	0.00240619	0.1	CACAGGTTAAAGGGTC	chr18	MIMAT0003538	58015557	58015571	-
bta-miR-6123	0	0.0390944	5.89063	0.000926453	0.1	0.0014895	0.1	0.0404104	4.41571	0.00186622	0.1	0.00257358	0.1	0.00134674	0.1	0.00240619	0.1	CCTTTGAACGTGGGC	chr13	MIMAT0024596	58091692	58091705	-
bta-miR-495	0	0.0404423	6.09372	0.051719	5.58248	0.0014895	0.1	0.000915151	0.1	0.00186622	0.1	0.00257358	0.1	0.00134674	0.1	0.00240619	0.1	AAGAAGTGCACCATGTTTGT	chr21	MIMAT0009335	67573286	67573304	-
bta-miR-6527	0	0.0406	6.11749	0.000926453	0.1	0.0014895	0.1	0.000915151	0.1	0.00186622	0.1	0.00257358	0.1	0.00134674	0.1	0.00240619	0.1	TCCCATCTCTTCGTCC	chr13	MIMAT0025561	79549825	79549811	+
bta-miR-411a	0	0.0406336	6.12254	0.000926453	0.1	0.0014895	0.1	0.000915151	0.1	0.00186622	0.1	0.00257358	0.1	0.00134674	0.1	0.00240619	0.1	CGTACGCTATACGGTCTA	chr21	MIMAT0009312	66001983	66002000	-
bta-miR-2360	0	0.0408912	6.16136	0.000926453	0.1	0.0014895	0.1	0.000915151	0.1	0.00186622	0.1	0.00257358	0.1	0.00134674	0.1	0.00240619	0.1	AACGCCTCCAGCCT	chr20	MIMAT0011898	37066180	37066168	+
bta-miR-660	0	0.0413376	6.22863	0.042144	4.54896	0.0014895	0.1	0.000915151	0.1	0.00186622	0.1	0.00257358	0.1	0.00134674	0.1	0.00240619	0.1	CAGCTCCGATATGCAA	chrX	MIMAT0004344	92901872	92901886	-
bta-miR-127	0	0.0417674	6.29338	0.0554168	5.98161	0.0014895	0.1	0.0546536	5.97209	0.00186622	0.1	0.00257358	0.1	0.00134674	0.1	0.00240619	0.1	AGCCAAGCTCAGACGGAT	chr21	MIMAT0003787	67429803	67429819	-
bta-miR-2899	0	0.0432225	6.51263	0.000926453	0.1	0.0014895	0.1	0.000915151	0.1	0.00186622	0.1	0.00257358	0.1	0.00134674	0.1	0.00240619	0.1	TCCAACCCCGGCC	chr18	MIMAT0013857	42198091	42198102	-
bta-miR-2332	0	0.0435391	6.56034	0.000926453	0.1	0.0014895	0.1	0.0650743	7.11077	0.00186622	0.1	0.00257358	0.1	0.00134674	0.1	0.00240619	0.1	CTTTGTCTCCAAGACC	chr19	MIMAT0011865	18582013	18582027	-
bta-miR-2900	0	0.0440305	6.63438	0.000926453	0.1	0.0014895	0.1	0.000915151	0.1	0.00186622	0.1	0.00257358	0.1	0.00134674	0.1	0.00240619	0.1	TTCCAGTCGCCGC	chr18	MIMAT0013858	64276875	64276864	+
bta-miR-3432	0	0.0452488	6.81795	0.0444291	4.79562	0.0014895	0.1	0.0503489	5.5017	0.00186622	0.1	0.00257358	0.1	0.00134674	0.1	0.00240619	0.1	CACCACAACTAAAGATCC	chr21	MIMAT0017396	55746822	55746805	+
bta-miR-6518	0	0.0464308	6.99605	0.000926453	0.1	0.0014895	0.1	0.000915151	0.1	0.00186622	0.1	0.00257358	0.1	0.00134674	0.1	0.00240619	0.1	GTGCAGTTTCTCCTCT	chr15	MIMAT0025536	42911559	42911573	-
bta-miR-210	0	0.0480458	7.23939	0.000926453	0.1	0.0014895	0.1	0.000915151	0.1	0.00186622	0.1	0.00257358	0.1	0.00134674	0.1	0.00240619	0.1	TCAGCCGCTGTCACAC		MIMAT0003824
bta-miR-181b	0	0.0488196	7.35599	0.0713846	7.70516	0.0014895	0.1	0.0527714	5.76642	0.10715	5.74156	0.00257358	0.1	0.0680573	5.05348	0.00240619	0.1	AACCCACCGACAGC	chr11	MIMAT0003793	95710651	95710664	-
bta-miR-33a	0	0.0522948	7.87962	0.0765567	8.26342	0.0014895	0.1	0.0650899	7.11248	0.00186622	0.1	0.00257358	0.1	0.00134674	0.1	0.00240619	0.1	TGCAATGCAACTACAATGCAC	chr5	MIMAT0009294	113410756	113410775	-
bta-miR-199c	0	0.0525873	7.92369	0.0763376	8.23978	0.0761355	5.11147	0.0909803	9.94156	0.00186622	0.1	0.00257358	0.1	0.00134674	0.1	0.00240619	0.1	CCAATGTGCAGACTACT	chr19	MIMAT0011871	26741762	26741777	-
bta-miR-2449	0	0.054696	8.24142	0.0457271	4.93572	0.0014895	0.1	0.000915151	0.1	0.00186622	0.1	0.00257358	0.1	0.00134674	0.1	0.00240619	0.1	GCCCTGCTGTCTCC	chr6	MIMAT0012027	109095968	109095980	-
bta-miR-2904	0	0.0557228	8.39614	0.0591694	6.38666	0.0014895	0.1	0.000915151	0.1	0.00186622	0.1	0.00257358	0.1	0.00134674	0.1	0.00240619	0.1	GAGGCCAACCGAGG	chr18	MIMAT0013862	50714437	50714424	+
bta-miR-122	0	0.0565586	8.52208	0.0705495	7.61502	0.0823251	5.52702	0.0561282	6.13322	0.0981155	5.25744	0.00257358	0.1	0.00134674	0.1	0.00240619	0.1	CAAACACCATTGTCACACT		MIMAT0003849
bta-miR-20b	0	0.0569461	8.58046	0.000926453	0.1	0.0014895	0.1	0.000915151	0.1	0.00186622	0.1	0.00257358	0.1	0.00134674	0.1	0.00240619	0.1	TACCTGCACTGTGAGC	chrX	MIMAT0003796	17918159	17918145	+
bta-miR-885	0	0.0585265	8.8186	0.000926453	0.1	0.0014895	0.1	0.000915151	0.1	0.251857	13.4955	0.00257358	0.1	0.0655622	4.86821	0.116202	4.82932	AGAGGCAGGGTAGTGT	chr22	MIMAT0009382	55072970	55072956	+
bta-miR-362-5p	0	0.0588044	8.86047	0.0497355	5.36838	0.0014895	0.1	0.0481539	5.26185	0.00186622	0.1	0.00257358	0.1	0.00134674	0.1	0.00240619	0.1	ACTCACACCTAGGTTCC	chrX	MIMAT0009298	54771244	54771228	+
bta-miR-2425-3p	0	0.0596525	8.98825	0.000926453	0.1	0.0014895	0.1	0.000915151	0.1	0.199397	10.6845	0.00257358	0.1	0.00134674	0.1	0.216792	9.00976	AGGAGGGCAGGGTC	chr5	MIMAT0011995	33112552	33112565	-
bta-miR-145	0	0.0612492	9.22884	0.0917759	9.90616	0.0982017	6.59292	0.104945	11.4675	0.00186622	0.1	0.12787	4.96855	0.0794721	5.90107	0.120829	5.02158	AGGGATTCCTGGGAAAAC	chr7	MIMAT0003542	62810754	62810770	-
bta-miR-425-3p	0	0.0616542	9.28986	0.000926453	0.1	0.0014895	0.1	0.000915151	0.1	0.00186622	0.1	0.00257358	0.1	0.00134674	0.1	0.212899	8.84798	GGGCGGACACGAC	chr22	MIMAT0003833	51544016	51544027	-
bta-miR-500	0	0.0616905	9.29533	0.000926453	0.1	0.0014895	0.1	0.000915151	0.1	0.00186622	0.1	0.00257358	0.1	0.00134674	0.1	0.00240619	0.1	TCTCACCCAGGTAGCA	chrX	MIMAT0009337	92899718	92899732	-
bta-miR-2288	0	0.0623231	9.39066	0.0802535	8.66245	0.0990446	6.64951	0.0759973	8.30435	0.299819	16.0656	0.0886245	3.44362	0.0630341	4.68049	0.117604	4.88755	AAACCACACACCTACTAC	chr1	MIMAT0011795	139318068	139318052	+
bta-miR-2441	0	0.0629657	9.48748	0.000926453	0.1	0.0014895	0.1	0.000915151	0.1	0.00186622	0.1	0.00257358	0.1	0.00134674	0.1	0.306588	12.7417	CTCCCACTGTCCTGT	chr5	MIMAT0012016	112896881	112896894	-
bta-miR-2474	0	0.0650231	9.79749	0.000926453	0.1	0.0014895	0.1	0.000915151	0.1	0.00186622	0.1	0.00257358	0.1	0.00134674	0.1	0.00240619	0.1	TCTCCTTCCAGCTGG	chr8	MIMAT0012065	62600198	62600185	+
bta-miR-424-5p	0	0.0675564	10.1792	0.113869	12.2909	0.0801972	5.38416	0.100153	10.9439	0.00186622	0.1	0.00257358	0.1	0.00134674	0.1	0.00240619	0.1	TCAAAACATGAATTGCTGC		MIMAT0013593
bta-miR-149-5p	0	0.069097	10.4113	0.000926453	0.1	0.0014895	0.1	0.000915151	0.1	0.00186622	0.1	0.00257358	0.1	0.00134674	0.1	0.117745	4.89342	GGGAGTGAAGACACGGAG	chr3	MIMAT0024570	120467968	120467984	-
bta-miR-301a	0	0.0739284	11.1393	0.18544	20.0161	0.132025	8.8637	0.135765	14.8353	0.00186622	0.1	0.237378	9.22362	0.180995	13.4395	0.00240619	0.1	ATGCTTTGACAATACTATTGC	chr19	MIMAT0009276	10349580	10349561	+
bta-miR-296	0	0.07475	11.2631	0.0448821	4.84451	0.0014895	0.1	0.0485165	5.30148	0.0854599	4.5793	0.00257358	0.1	0.00134674	0.1	0.00240619	0.1	GGAAAGCCTCCGCC	chr13	MIMAT0009273	58091991	58092003	-
bta-miR-335	0	0.0766049	11.5426	0.0578032	6.2392	0.0014895	0.1	0.0515714	5.63529	0.00186622	0.1	0.00257358	0.1	0.00134674	0.1	0.00240619	0.1	ACATTTTTCGTTATTGCTC	chr4	MIMAT0009291	95071011	95071028	-
bta-miR-6119-5p	0	0.0793877	11.9619	0.121399	13.1036	0.0875931	5.8807	0.152633	16.6785	0.00186622	0.1	0.115378	4.48316	0.00134674	0.1	0.00240619	0.1	AGTCAAATCAATTTTTTACCT	chrX	MIMAT0024588	3998307	3998288	+
bta-miR-2292	0	0.0815695	12.2906	0.000926453	0.1	0.0014895	0.1	0.000915151	0.1	0.00186622	0.1	0.00257358	0.1	0.00134674	0.1	0.00240619	0.1	TGCCTTCCTCAATCTCA	chr10	MIMAT0011800	67304465	67304480	-
bta-miR-375	0	0.081607	12.2963	0.0536324	5.78901	0.0870076	5.84139	0.0590406	6.45146	0.00186622	0.1	0.00257358	0.1	0.00134674	0.1	0.00240619	0.1	TCACGCGAGCCGAACG	chr2	MIMAT0009303	107667581	107667567	+
bta-miR-192	0	0.0824098	12.4173	0.130131	14.0462	0.110857	7.44257	0.11646	12.7257	0.0642807	3.44443	0.149587	5.81241	0.0842691	6.25726	0.128587	5.34402	CTGGCTGTCAATTCATAG		MIMAT0003820
bta-miR-2882	0	0.0873729	13.1651	0.000926453	0.1	0.0014895	0.1	0.000915151	0.1	0.00186622	0.1	0.00257358	0.1	0.00134674	0.1	0.00240619	0.1	CAGGGGAGGGGC	chr7	MIMAT0013840	16664602	16664612	-
bta-miR-378c	0	0.0907305	13.671	0.0739624	7.9834	0.0836849	5.61831	0.103008	11.2559	0.00186622	0.1	0.00257358	0.1	0.00134674	0.1	0.101256	4.20817	ACTTCTGACTCCAAGTC		MIMAT0025551
bta-miR-2486-5p	0	0.090867	13.6916	0.000926453	0.1	0.0014895	0.1	0.000915151	0.1	0.295534	15.836	0.00257358	0.1	0.00134674	0.1	0.00240619	0.1	CCCACCCTACACCG	chrX	MIMAT0012081	55318840	55318853	-
bta-miR-376d	0	0.0911147	13.7289	0.0639286	6.90037	0.0014895	0.1	0.0505519	5.52389	0.00186622	0.1	0.00257358	0.1	0.00134674	0.1	0.00240619	0.1	ATGTGGATTTTCCTCTATGA	chr21	MIMAT0010199	67578737	67578755	-
bta-miR-1225-3p	0	0.0936796	14.1154	0.000926453	0.1	0.0014895	0.1	0.0413097	4.51398	0.172211	9.22778	0.00257358	0.1	0.0642224	4.76873	0.285582	11.8687	CTGGGGGCGGC		MIMAT0009952
bta-miR-2304	0	0.0959551	14.4582	0.000926453	0.1	0.204575	13.7345	0.000915151	0.1	1.01002	54.1211	0.377693	14.6758	0.199397	14.8059	0.482444	20.0501	ACACACACAACCACAC	chr13	MIMAT0011816	28799368	28799354	+
bta-miR-2426	0	0.0967982	14.5853	0.000926453	0.1	0.0014895	0.1	0.000915151	0.1	0.00186622	0.1	0.00257358	0.1	0.00134674	0.1	0.00240619	0.1	CTTTCCCCAAGCCA	chr5	MIMAT0011996	30952174	30952186	-
bta-miR-1281	0	0.0976044	14.7067	0.0521243	5.62622	0.0807331	5.42014	0.091231	9.96896	0.20408	10.9355	0.1252	4.8648	0.156993	11.6573	0.297176	12.3505	GGGAGAGGAGGAGG	chr5	MIMAT0009962	112802193	112802205	-
bta-miR-2382-3p	0	0.0989074	14.9031	0.0857402	9.25468	0.149597	10.0434	0.097369	10.6397	0.254503	13.6373	0.284629	11.0596	0.182553	13.5552	0.37706	15.6704	GTGGGGCGAGGC		MIMAT0011931
bta-miR-940	0	0.101866	15.3488	0.0536006	5.78558	0.0863525	5.79741	0.0697946	7.62657	0.138381	7.41504	0.14368	5.58289	0.089161	6.6205	0.266317	11.068	GCGGAGCGGGG		MIMAT0009386
bta-miR-484	0	0.104582	15.7581	0.0758336	8.18538	0.0690331	4.63464	0.0803076	8.77534	0.00186622	0.1	0.00257358	0.1	0.094773	7.03721	0.00240619	0.1	ATCGGGAGGGGACTGA		MIMAT0003535
bta-miR-6520	0	0.111224	16.7589	0.000926453	0.1	0.0014895	0.1	0.000915151	0.1	0.00186622	0.1	0.00257358	0.1	0.00134674	0.1	0.00240619	0.1	GCTCTCTCTGACAATACT	chr17	MIMAT0025538	46090351	46090335	+
bta-miR-2902	0	0.111911	16.8624	0.000926453	0.1	0.0014895	0.1	0.000915151	0.1	0.00186622	0.1	0.00257358	0.1	0.00134674	0.1	0.00240619	0.1	CCCACCTCCAGGG	chr3	MIMAT0013860	117980184	117980195	-
bta-miR-574	0	0.112548	16.9584	0.0624673	6.74264	0.254038	17.0553	0.0505936	5.52844	1.00922	54.078	0.468659	18.2103	0.269653	20.0226	0.550116	22.8626	CACACACTCACACACA	chr18	MIMAT0024577	63074689	63074675	+
bta-miR-199b	0	0.115557	17.4117	0.19846	21.4215	0.272123	18.2694	0.320426	35.0135	0.0851036	4.56021	0.122782	4.77084	0.00134674	0.1	0.136696	5.68102	GAACAGATAGTCTAAACACTGG	chr11	MIMAT0003821	98867694	98867674	+
bta-miR-222	0	0.119873	18.0621	0.140887	15.2072	0.127471	8.55794	0.117361	12.8242	0.105881	5.67357	0.184236	7.15874	0.153119	11.3696	0.122774	5.10243	ACCCAGTAGCCAG	chrX	MIMAT0003530	103538218	103538229	-
bta-miR-345-3p	0	0.123839	18.6596	0.0686913	7.41444	0.0014895	0.1	0.0449784	4.91486	0.00186622	0.1	0.00257358	0.1	0.10086	7.48918	0.00240619	0.1	CTCCAGACCCCTAGT	chr21	MIMAT0012535	66867146	66867159	-
bta-miR-339b	0	0.124243	18.7205	0.119433	12.8914	0.123651	8.30152	0.141205	15.4297	0.0966352	5.17812	0.00257358	0.1	0.135058	10.0285	0.131135	5.4499	GAGCTCCTGGAGGAC	chr7	MIMAT0012038	18379999	18379986	+
bta-miR-2887	0	0.1265	19.0606	0.302528	32.6545	0.0994479	6.67659	0.201955	22.0679	0.138654	7.42968	0.126242	4.9053	0.1238	9.19254	0.128625	5.3456	CGCACCGGACCC	chr18	MIMAT0013845	50714328	50714317	+
bta-miR-136	0	0.126879	19.1178	0.151003	16.2991	0.0014895	0.1	0.145574	15.9071	0.00186622	0.1	0.00257358	0.1	0.00134674	0.1	0.00240619	0.1	TCCATCATCAAAACAAATGGAGT	chr21	MIMAT0009230	67431438	67431459	-
bta-miR-2309	0	0.134438	20.2567	0.0495565	5.34906	0.0014895	0.1	0.074561	8.1474	0.15108	8.09549	0.00257358	0.1	0.0644149	4.78302	0.115259	4.7901	CCCTGCCGTCCA	chr14	MIMAT0011821	2071873	2071883	-
bta-miR-99b	0	0.135481	20.4139	0.171269	18.4865	0.0876097	5.88181	0.148155	16.1892	0.00186622	0.1	0.00257358	0.1	0.00134674	0.1	0.00240619	0.1	CGCAAGGTCGGTTCTA	chr18	MIMAT0004345	58014881	58014895	-
bta-miR-6529	0	0.138486	20.8666	0.104027	11.2285	0.0014895	0.1	0.0982015	10.7306	0.00186622	0.1	0.00257358	0.1	0.283976	21.0862	0.00240619	0.1	ACTCTGCGCCTCTGA	chr1	MIMAT0025565	65453379	65453366	+
bta-miR-489	0	0.14793	22.2896	0.121508	13.1154	0.13915	9.34202	0.270967	29.609	0.200852	10.7625	0.00257358	0.1	0.00134674	0.1	0.00240619	0.1	GTCGCCATATATGTGATG	chr4	MIMAT0009942	10654268	10654252	+
bta-miR-3154	0	0.15453	23.2841	0.107454	11.5984	0.113627	7.62853	0.119701	13.0799	0.262441	14.0627	0.113563	4.41263	0.13133	9.7517	0.166673	6.92685	TCTGCTCCGACTCCC	chr11	MIMAT0025529	98867933	98867920	+
bta-miR-2436-5p	0	0.162161	24.434	0.000926453	0.1	0.0014895	0.1	0.000915151	0.1	0.00186622	0.1	0.00257358	0.1	0.00134674	0.1	0.101809	4.23113	CGCCCTCCCGAC	chr5	MIMAT0012008	84244530	84244520	+
bta-miR-188	0	0.168041	25.3199	0.168359	18.1725	0.073703	4.94816	0.109529	11.9685	0.438112	23.4759	0.00257358	0.1	0.167518	12.4388	0.115657	4.80664	ACCCTCCACCATGCA	chrX	MIMAT0009249	92886849	92886862	-
bta-miR-2388-3p	0	0.17034	25.6663	0.107593	11.6134	0.157174	10.5521	0.0956955	10.4568	0.15371	8.23642	0.175779	6.83014	0.162755	12.0851	0.18142	7.53972	TCATCTCCAGCTTCCTC		MIMAT0011941
bta-miR-2885	0	0.171034	25.7708	0.0647663	6.99079	0.0811569	5.44859	0.0863351	9.43397	0.196642	10.5369	0.00257358	0.1	0.0887118	6.58715	0.139979	5.81747	CGCCCCGGCG		MIMAT0013843
bta-miR-1247-3p	0	0.171263	25.8054	0.398346	42.9969	0.0014895	0.1	0.0454873	4.97047	0.313728	16.8109	0.00257358	0.1	0.223872	16.6232	0.00240619	0.1	GCTCCAGTCCCGA	chr21	MIMAT0025550	68149502	68149491	+
bta-miR-194	0	0.17277	26.0325	0.164083	17.7109	0.0933096	6.26448	0.136454	14.9106	0.00186622	0.1	0.00257358	0.1	0.0666794	4.95117	0.00240619	0.1	TCCACATGGAGTTGCT	chr16	MIMAT0009254	24306065	24306050	+
bta-miR-30e-5p	0	0.175932	26.5089	0.19344	20.8796	0.251906	16.9121	0.175119	19.1355	0.204337	10.9493	0.133911	5.20328	0.229823	17.0651	0.112477	4.67451	AGCTTCCAGTCAAGGA	chr3	MIMAT0003799	106062531	106062517	+
bta-miR-17-3p	0	0.17718	26.6969	0.208514	22.5067	0.156016	10.4744	0.195455	21.3577	0.114653	6.14358	0.157275	6.11114	0.139798	10.3805	0.126892	5.27357	ACAAGTGCCTTCACTGC	chr12	MIMAT0003816	66226608	66226623	-
bta-miR-874	0	0.180836	27.2478	0.155469	16.7811	0.13084	8.78417	0.136244	14.8876	0.107522	5.76149	0.183459	7.12852	0.210008	15.5938	0.108105	4.4928	TCGGTCCCTCGGG	chr7	MIMAT0009378	50687489	50687478	+
bta-miR-2389	0	0.183926	27.7134	0.147411	15.9113	0.0784174	5.26467	0.0936062	10.2285	0.275287	14.751	0.00257358	0.1	0.0971489	7.21363	0.118898	4.94133	CTCCGACTCCCGA		MIMAT0011942
bta-miR-6530	0	0.199662	30.0844	0.000926453	0.1	0.0703682	4.72428	0.000915151	0.1	0.00186622	0.1	0.00257358	0.1	0.073811	5.48071	0.00240619	0.1	CCGTCTTACCTTCCTC	chr20	MIMAT0025566	63016994	63016980	+
bta-miR-2366	0	0.200114	30.1525	0.000926453	0.1	0.0014895	0.1	0.000915151	0.1	0.00186622	0.1	0.00257358	0.1	0.00134674	0.1	0.00240619	0.1	CCAGACCCTCTTCTG	chr21	MIMAT0011904	55818327	55818340	-
bta-miR-2291	0	0.203016	30.5898	0.22866	24.6812	0.210573	14.1371	0.189261	20.6808	0.317367	17.0059	0.113102	4.39472	0.258076	19.163	0.249302	10.3608	CTGCCCCAGTCGC	chr10	MIMAT0011799	65462431	65462420	+
bta-miR-30f	0	0.203999	30.7379	0.290584	31.3653	0.200424	13.4558	0.265142	28.9725	0.173644	9.30457	0.253539	9.8516	0.137809	10.2328	0.216962	9.01684	AGCTGAGAGTGTAGGGT	chr9	MIMAT0009282	10730965	10730950	+
bta-miR-28	0	0.204574	30.8246	0.249825	26.9658	0.126843	8.5158	0.207377	22.6605	0.10201	5.46615	0.186061	7.22963	0.135791	10.0829	0.139066	5.7795	CTCAATAGACTGTGAGCTCC	chr1	MIMAT0009272	79250565	79250547	+
bta-miR-2286	0	0.221056	33.308	0.149266	16.1116	0.136877	9.18945	0.223665	24.4402	0.243314	13.0378	0.129027	5.0135	0.127945	9.50035	0.156774	6.51546	ACACATCGTTCCGCC	chr1	MIMAT0011793	52194972	52194959	+
bta-miR-98	0	0.236203	35.5903	0.46774	50.4872	0.356228	23.9159	0.36109	39.4569	0.146632	7.85715	0.265818	10.3287	0.211492	15.704	0.179603	7.46421	AACAATACAACTTACTACCTC	chrX	MIMAT0003809	96382670	96382651	+
bta-miR-18a	0	0.24438	36.8224	0.335585	36.2226	0.25997	17.4535	0.30838	33.6972	0.176192	9.44111	0.271812	10.5616	0.229569	17.0463	0.17953	7.46116	TATCTGCACTAGATGCAC	chr12	MIMAT0003526	66226707	66226723	-
bta-miR-1249	0	0.244901	36.901	0.141718	15.2968	0.0811566	5.44857	0.12765	13.9485	0.237451	12.7236	0.139566	5.42303	0.194566	14.4472	0.261077	10.8502	TGAAGAAGGGGGGGA	chr5	MIMAT0009976	116348337	116348324	+
bta-miR-2892	0	0.252516	38.0484	0.203535	21.9693	0.187658	12.5987	0.268548	29.3446	0.391616	20.9844	0.378923	14.7236	0.321126	23.8447	0.480672	19.9765	GGGGGGTCGCG	chr12	MIMAT0013850	81323171	81323162	+
bta-miR-2391	0	0.252804	38.0917	0.154462	16.6724	0.192255	12.9073	0.185848	20.3079	0.317772	17.0276	0.316577	12.301	0.239306	17.7692	0.411619	17.1067	GGGGGGGAGTTTTTT		MIMAT0011944
bta-miR-2454-5p	0	0.255801	38.5433	0.172277	18.5953	0.12774	8.57604	0.19364	21.1594	0.186274	9.98137	0.144392	5.61055	0.120928	8.9793	0.179758	7.47064	GCCTCCTGCCTGG	chr7	MIMAT0012035	13154986	13154974	+
bta-miR-32	0	0.263309	39.6746	0.222337	23.9988	0.174853	11.739	0.219387	23.9728	0.167554	8.97827	0.212256	8.2475	0.214529	15.9295	0.201808	8.38705	ATGCAACTTAGTCATGTGC	chr8	MIMAT0009283	100305187	100305170	+
bta-miR-365-3p	0	0.269748	40.6448	0.389115	42.0005	0.336656	22.6019	0.381071	41.6402	0.282114	15.1169	0.404242	15.7073	0.367676	27.3012	0.416023	17.2897	ATAAGGATTTTTAGGGGCATTA	chr19	MIMAT0004341	18298153	18298132	+
bta-miR-181a	0	0.281232	42.3751	0.360729	38.9366	0.321653	21.5946	0.2774	30.312	0.268374	14.3806	0.388992	15.1148	0.362329	26.9042	0.259748	10.795	AACTCACCGACAGCG	chr11	MIMAT0003543	95709458	95709472	-
bta-miR-22-3p	0	0.281685	42.4434	0.238265	25.718	0.235271	15.7953	0.25811	28.2041	0.171664	9.19846	0.250753	9.74332	0.324565	24.1	0.22032	9.15641	CAGTTCTTCAACTGGC	chr19	MIMAT0012536	23382507	23382493	+
bta-miR-148b	0	0.289966	43.6912	0.335851	36.2513	0.270118	18.1348	0.306129	33.4513	0.190651	10.2159	0.285771	11.104	0.436022	32.3761	0.208998	8.68585	ACAAAGTTCTGTGATGCAC	chr5	MIMAT0003814	25849838	25849821	+
bta-miR-345-5p	0	0.297877	44.8832	0.554549	59.8573	0.437084	29.3443	0.37073	40.5103	0.295196	15.8178	0.704794	27.3857	0.55419	41.1505	0.314151	13.0559	AGCACTGGACTAGGAGT	chr21	MIMAT0003800	65320279	65320295	-
bta-miR-30a-5p	0	0.318725	48.0244	0.35161	37.9523	0.368011	24.707	0.322216	35.2091	0.282579	15.1418	0.325489	12.6473	0.219899	16.3282	0.376609	15.6517	AGCTTCCAGTCGAGG	chr9	MIMAT0003841	10768305	10768292	+
bta-miR-221	0	0.335619	50.57	0.400048	43.1806	0.38202	25.6475	0.360484	39.3906	0.274152	14.6902	0.550764	21.4006	0.860776	63.9155	0.300836	12.5026	AAACCCAGCAGACAATG	chrX	MIMAT0003529	103538905	103538920	-
bta-miR-100	0	0.356626	53.7353	0.450515	48.628	0.451977	30.3442	0.468422	51.1852	0.26195	14.0364	0.332196	12.9079	0.224045	16.6361	0.295273	12.2714	CACAAGTTCGGATCTACGG	chr15	MIMAT0009215	33353428	33353411	+
bta-miR-197	0	0.366662	55.2475	0.410717	44.3322	0.479961	32.2229	0.393475	42.9957	0.50343	26.9759	0.65772	25.5566	0.614954	45.6624	0.59107	24.5646	GCTGGGTGGAGAAGGTG	chr3	MIMAT0009257	33965034	33965019	+
bta-miR-374b	0	0.37397	56.3486	0.550944	59.4681	0.432566	29.041	0.410179	44.8209	0.325715	17.4532	0.641297	24.9184	0.460583	34.1998	0.350629	14.572	CACTTAGCAGGTTGTATT	chrX	MIMAT0009302	82023937	82023953	-
bta-miR-128	0	0.379376	57.1632	0.349135	37.6851	0.34908	23.436	0.342284	37.4019	0.341785	18.3143	0.388553	15.0978	0.649549	48.2312	0.348503	14.4836	AAAGAGACCGGTTCACTGT	chr2	MIMAT0003541	62007821	62007803	+
bta-miR-2415-3p	0	0.394896	59.5017	0.287565	31.0394	0.264807	17.7782	0.504415	55.1182	0.462425	24.7787	0.156597	6.08479	0.254604	18.9052	0.270088	11.2247	GCGTCGGTCCAGC	chr3	MIMAT0011979	109262226	109262238	-
bta-miR-155	0	0.394911	59.504	0.352712	38.0712	0.322049	21.6213	0.349693	38.2115	0.344315	18.4499	0.365978	14.2205	0.302339	22.4497	0.352439	14.6472	ACCCCTATCACGATTAGC	chr1	MIMAT0009241	10227301	10227285	+
bta-miR-378b	0	0.411012	61.9301	0.268031	28.9309	0.36563	24.5471	0.412889	45.1171	0.223529	11.9776	0.167493	6.50816	0.254396	18.8897	0.433206	18.0038	GCCTTCTGACTCCAAG	chr15	MIMAT0025535	30727369	30727384	-
bta-miR-652	0	0.420008	63.2855	0.603738	65.1666	0.547556	36.761	0.478041	52.2363	0.45553	24.4092	0.80192	31.1596	0.684108	50.7973	0.328098	13.6356	CACAACCCTAGTGGCG	chrX	MIMAT0024578	62939349	62939363	-
bta-miR-139	0	0.423101	63.7516	0.4536	48.961	0.404854	27.1805	0.451059	49.2879	0.28902	15.4869	0.362742	14.0948	0.262994	19.5282	0.393116	16.3377	ACTGGAGACACGTGC	chr15	MIMAT0003788	52956210	52956197	+
bta-miR-151-3p	0	0.425246	64.0747	0.5343	57.6716	0.395469	26.5504	0.468302	51.1721	0.307615	16.4833	0.5428	21.0912	0.427957	31.7772	0.343571	14.2786	CCTCAAGGAGCTTCAGT	chr14	MIMAT0003524	2275132	2275148	-
bta-miR-2407	0	0.427177	64.3657	0.198678	21.445	0.25837	17.3461	0.219199	23.9522	0.650764	34.8707	0.304063	11.8148	0.318376	23.6405	0.403677	16.7766	CCAGCCCTTCCCA		MIMAT0011965
bta-miR-130a	0	0.428812	64.6121	0.421695	45.5172	0.437991	29.4052	0.407111	44.4857	0.374714	20.0788	0.456022	17.7193	0.525055	38.9871	0.444769	18.4844	ATGCCCTTTTAACATTGCA	chr15	MIMAT0009223	82197769	82197786	-
bta-miR-193a-3p	0	0.436223	65.7287	0.504189	54.4215	0.398844	26.777	0.575637	62.9008	0.204178	10.9407	0.216851	8.42603	0.182384	13.5426	0.234564	9.74835	ACTGGGACTTTGTAGGC	chr19	MIMAT0003795	18311094	18311078	+
bta-miR-2898	0	0.460562	69.3961	0.295034	31.8456	0.313113	21.0214	0.324326	35.4396	0.680234	36.4498	0.362886	14.1004	0.377355	28.0199	0.45311	18.831	TCCCCGGCATCTCC	chr8	MIMAT0013856	74354032	74354044	-
bta-miR-2295	0	0.466615	70.3081	0.15463	16.6905	0.270043	18.1297	0.13516	14.7692	0.255394	13.6851	0.00257358	0.1	0.20538	15.2502	0.341849	14.2071	AGAACCTTCCTCCCAC	chr11	MIMAT0011803	10862248	10862234	+
bta-miR-320a	0	0.493649	74.3816	0.412685	44.5446	0.53675	36.0356	0.392641	42.9045	0.454037	24.3292	0.57275	22.255	0.586504	43.5499	0.62474	25.9639	TCGCCCTCTCAAC	chr8	MIMAT0003534	72629986	72629974	+
bta-miR-99a-5p	0	0.499487	75.2611	0.613979	66.272	0.594946	39.9426	0.638082	69.7243	0.418086	22.4028	0.496939	19.3092	0.47314	35.1322	0.536183	22.2835	ACAAGATCGGATCTACGG	chr1	MIMAT0003537	20136995	20136978	+
bta-miR-2428	0	0.507604	76.4843	0.442423	47.7545	0.552358	37.0834	0.543071	59.3422	1.03226	55.3129	0.703258	27.326	0.695746	51.6615	1.10597	45.9636	ACCTCCGCCGCA	chr5	MIMAT0011998	41964080	41964090	-
bta-miR-215	0	0.517103	77.9155	0.908242	98.0344	0.966712	64.9017	0.807525	88.2396	0.328843	17.6208	1.16224	45.1603	0.7276	54.0267	1.23551	51.3473	TGTCTGTCAATTCATAGGT	chr16	MIMAT0003797	24305769	24305752	+
bta-miR-339a	0	0.523876	78.936	0.572228	61.7655	0.574153	38.5466	0.597605	65.3013	0.375969	20.146	0.539081	20.9467	0.662798	49.215	0.49123	20.4153	GTGAGCTCCTGGAGG		MIMAT0009293
bta-miR-2406	0	0.528203	79.588	0.131189	14.1604	0.253893	17.0455	0.119575	13.0661	0.192036	10.2901	0.232883	9.04896	0.22559	16.7508	0.37434	15.5574	AATCCAGCTTCCTTCTTC		MIMAT0011964
bta-miR-93	0	0.533977	80.458	0.644091	69.5222	0.717834	48.1929	0.740585	80.9249	0.491148	26.3178	0.680008	26.4226	0.526718	39.1106	0.604134	25.1075	TACCTGCACGAACAGC		MIMAT0003837
bta-miR-199a-3p	0	0.563272	84.8721	0.709678	76.6017	0.751585	50.4588	1.04876	114.6	0.433127	23.2088	0.653379	25.3879	0.361216	26.8215	0.771183	32.05	TAACCAATGTGCAGACTACT	chr16	MIMAT0003746	40491692	40491673	+
bta-miR-195	0	0.587465	88.5175	0.642824	69.3855	0.579939	38.9351	0.676061	73.8743	0.391635	20.9854	0.521651	20.2694	0.340903	25.3132	0.514638	21.3881	TGCCAATATTTCTGTGCT	chr19	MIMAT0004335	27441378	27441362	+
bta-miR-497	0	0.588108	88.6144	0.747247	80.6568	0.745587	50.0561	0.734511	80.2612	0.530687	28.4365	0.669132	26	0.501897	37.2675	0.703694	29.2452	TACAAACCACAGTGTGCTGC	chr19	MIMAT0004343	27441696	27441678	+
bta-miR-10a	0	0.592809	89.3226	0.754833	81.4756	0.607277	40.7705	0.772589	84.4221	0.413021	22.1314	0.583024	22.6542	0.45161	33.5335	0.49743	20.673	CACAAATTCGGATCTACAGGG	chr19	MIMAT0003786	38549278	38549297	-
bta-miR-342	0	0.603625	90.9524	0.478978	51.7002	0.466202	31.2992	0.481031	52.563	0.514028	27.5438	0.710194	27.5955	0.479121	35.5763	0.669591	27.8279	AGATGGGTGCGATTTC	chr21	MIMAT0003846	66706918	66706932	-
bta-miR-338	0	0.606898	91.4455	0.724282	78.178	0.553795	37.1799	0.643865	70.3561	0.473986	25.3982	0.719821	27.9696	0.486412	36.1177	0.638049	26.517	TCAACAAAATCACTGATGCTGGA	chr19	MIMAT0009292	52189684	52189705	-
bta-miR-423-5p	0	0.61059	92.0018	0.562109	60.6733	0.820519	55.0868	0.518521	56.6596	0.747901	40.0757	0.932726	36.2423	1.44686	107.434	1.0062	41.8171	AAAGTCTCGCTCTCTGC	chr19	MIMAT0012537	21799507	21799522	-
bta-miR-2316	0	0.628149	94.6476	1.25144	135.079	0.632091	42.4364	0.706204	77.168	1.01727	54.5095	0.804562	31.2623	0.766395	56.9074	0.907383	37.7104	CCCGCCGCAGTC	chr15	MIMAT0011837	47272331	47272341	-
bta-miR-374a	0	0.637446	96.0485	0.70741	76.3569	0.616141	41.3656	0.63607	69.5044	0.51688	27.6966	0.751512	29.201	0.545	40.4681	0.549828	22.8506	CACTTATCAGGTTGTATTATAA	chrX	MIMAT0004342	81951235	81951255	-
bta-miR-2348	0	0.642395	96.7942	0.647306	69.8693	0.501556	33.6727	0.628173	68.6415	0.909091	48.7129	0.481614	18.7137	0.497157	36.9156	0.678039	28.179	GGCCGCTCCACA	chr19	MIMAT0011883	54657756	54657766	-
bta-miR-425-5p	0	0.670542	101.035	0.792151	85.5037	0.756225	50.7703	0.725957	79.3265	0.581137	31.1397	1.07313	41.6977	0.946712	70.2965	0.621346	25.8229	TCAACGGGAGTGATCGTG	chr22	MIMAT0003832	51543971	51543987	-
bta-miR-30d	0	0.690939	104.109	1.07615	116.159	0.995071	66.8056	0.801003	87.5269	0.761177	40.7871	1.61676	62.8212	1.39375	103.491	0.958151	39.8203	AGCTTCCAGTCGGGG	chr14	MIMAT0003533	8080307	8080320	-
bta-miR-1343-5p	0	0.69581	104.843	0.915903	98.8613	0.552018	37.0606	0.583884	63.802	0.993903	53.2575	0.732445	28.4601	0.760446	56.4657	0.948962	39.4384	CCCGCCCGGGG	chr15	MIMAT0011839	65174969	65174979	-
bta-miR-150	0	0.700147	105.496	0.376273	40.6144	0.223854	15.0288	0.380744	41.6045	0.615228	32.9665	0.666534	25.899	0.544901	40.4607	0.697788	28.9997	ACACTGGTACAAGGGT	chr18	MIMAT0003845	56407885	56407871	+
bta-miR-331	0	0.718872	108.317	0.952244	102.784	0.682229	45.8025	0.86785	94.8314	0.506425	27.1364	0.757838	29.4468	0.542812	40.3056	0.648387	26.9467	TTCTAGGATAGGCCCAGGG	chr5	MIMAT0004339	25109120	25109137	-
bta-miR-2410	0	0.721534	108.718	0.150573	16.2526	0.273014	18.3292	0.149754	16.3639	0.304474	16.315	0.180611	7.01789	0.266546	19.7919	0.309756	12.8733	TCACAGGTCCTCCTC		MIMAT0011968
bta-miR-148a	0	0.723782	109.057	0.778211	83.999	0.759068	50.9612	0.760539	83.1053	0.552707	29.6164	0.834554	32.4277	1.08954	80.9022	0.668708	27.7912	ACAAAGTTCTGTAGTGCACT	chr4	MIMAT0003522	70414297	70414315	-
bta-miR-2373-3p	0	0.750764	113.123	0.256214	27.6554	0.177113	11.8908	0.369968	40.427	0.752495	40.3219	0.131768	5.12001	0.216018	16.0401	0.833027	34.6202	GGCTCTTCCACGTG	chr22	MIMAT0011919	58438007	58438020	-
bta-miR-361	0	0.79803	120.245	0.692321	74.7282	0.709435	47.629	0.666017	72.7767	0.625429	33.5131	0.805943	31.316	1.11118	82.5085	0.801516	33.3106	GTACCCCTGGAGATTC	chrX	MIMAT0003830	74328434	74328448	-
bta-miR-186	0	0.814688	122.755	0.827485	89.3176	0.710004	47.6672	0.839243	91.7054	0.654185	35.054	0.917764	35.6609	0.712752	52.9242	0.757174	31.4678	AGCCCAAAAGGAGAATTCTTT	chr3	MIMAT0003818	74462311	74462330	-
bta-miR-107	0	0.830116	125.079	0.918138	99.1026	1.02684	68.9381	1.0308	112.637	0.570743	30.5828	0.775362	30.1277	0.870331	64.625	0.743252	30.8892	GATAGCCCTGTACAATGC		MIMAT0003785
bta-miR-185	0	0.860401	129.643	1.17319	126.632	1.47207	98.8296	1.44411	157.8	0.885265	47.4362	1.05718	41.078	0.694124	51.541	1.07639	44.7344	TCAGGAACTGCCTTTCT	chr17	MIMAT0009247	74967085	74967100	-
bta-miR-2893	0	0.881396	132.806	0.459519	49.5999	0.653656	43.8842	0.834638	91.2022	1.55287	83.2095	0.683366	26.5531	0.75245	55.8719	1.20891	50.2417	CCCCGGGCATTCT	chr17	MIMAT0013851	73346089	73346100	-
bta-miR-671	0	0.962938	145.093	0.677127	73.0882	0.810458	54.4113	0.543976	59.4412	0.974925	52.2406	0.765469	29.7433	0.788399	58.5412	0.798363	33.1796	CTCCAGCCCCTCC	chr4	MIMAT0009365	114614941	114614952	-
bta-miR-106a	0	1.05828	159.458	1.12337	121.255	1.14293	76.7324	1.14041	124.614	0.876893	46.9876	1.30736	50.799	1.14049	84.6851	0.995889	41.3887	TACCTGCACTGTAAGCA		MIMAT0003784
bta-miR-130b	0	1.07208	161.538	0.621182	67.0496	0.677171	45.4629	0.643282	70.2925	0.464167	24.872	0.73429	28.5318	1.42956	106.15	0.531228	22.0776	ATGCCCTTTCATCATTGC	chr17	MIMAT0009224	74100610	74100594	+
bta-let-7e	0	1.11119	167.431	1.58269	170.833	1.2702	85.2771	1.41538	154.661	0.787836	42.2156	0.895944	34.8131	0.757688	56.2609	0.966743	40.1774	ACTATACAACCTCCTACCT	chr18	MIMAT0004333	58015046	58015063	-
bta-miR-16a	0	1.21944	183.741	1.20431	129.992	1.09597	73.5797	1.47501	161.176	0.754728	40.4415	0.963607	37.4422	0.702837	52.188	0.820417	34.0961	CACCAATATTTACGTGCT	chr12	MIMAT0009242	19596234	19596218	+
bta-miR-144	0	1.28944	194.288	2.26703	244.7	2.36309	158.649	2.91227	318.229	1.1091	59.4304	1.30529	50.7187	0.706563	52.4647	1.08354	45.0315	CTAGTACATCATCTATACTGTA	chr19	MIMAT0009234	20797092	20797072	+
bta-miR-1835	0	1.34242	202.271	0.790628	85.3393	1.00744	67.6359	0.979976	107.084	2.29871	123.175	1.48342	57.6401	1.17958	87.5877	1.69824	70.578	CAGCCCCAGCTCTC	chr5	MIMAT0009961	76049736	76049724	+
bta-miR-30c	0	1.34358	202.447	1.55844	168.216	1.28951	86.5732	1.58128	172.789	1.12078	60.0559	1.80527	70.146	1.27001	94.3027	1.30786	54.3539	GCTGAGAGTGTAGGATGT	chr3	MIMAT0003850	106059405	106059389	+
bta-miR-17-5p	0	1.47016	221.519	1.86527	201.334	1.7678	118.684	1.81181	197.98	1.17992	63.2249	2.25312	87.5478	1.84553	137.037	1.48704	61.8008	ACTACCTGCACTGTAAGC	chr12	MIMAT0003815	66226574	66226590	-
bta-miR-92a	0	1.47969	222.955	1.96587	212.194	2.77656	186.409	2.1418	234.037	2.16398	115.955	3.21427	124.895	2.93867	218.206	2.88417	119.865	ACAGGCCGGGACAAGT		MIMAT0009383
bta-miR-3141	0	1.48112	223.171	0.593921	64.107	0.815973	54.7816	0.556735	60.8353	0.961037	51.4964	0.582449	22.6318	0.769863	57.1649	0.932499	38.7542	CCTCCTCCACCCG	chr12	MIMAT0024573	73398872	73398861	+
hur_6	1	1.53253	230.918	1.16481	125.728	1.79329	120.396	1.38613	151.464	2.34188	125.488	2.07485	80.6209	1.17649	87.3583	2.54278	105.677
bta-miR-125b	0	1.56611	235.977	1.68229	181.584	1.61369	108.337	1.70186	185.965	1.2161	65.164	1.62011	62.9513	1.0856	80.6094	1.51023	62.7646	TCACAAGTTAGGGTCTC	chr1	MIMAT0003539	19881380	19881364	+
bta-let-7d	0	1.63844	246.875	2.57615	278.066	2.40637	161.555	2.2915	250.396	1.56608	83.917	2.58168	100.314	1.98137	147.123	1.79758	74.7066	AACTATGCAACCTACTACC	chr8	MIMAT0003810	86887442	86887459	-
bta-miR-2455	0	1.65711	249.689	1.10175	118.922	1.50076	100.756	1.39912	152.885	2.57059	137.743	2.03468	79.0603	1.51461	112.465	2.64483	109.918	TCCCTGCCTCCCC	chr7	MIMAT0012037	17936017	17936006	+
bta-let-7c	0	1.66156	250.359	2.38902	257.868	2.30759	154.923	2.23588	244.318	1.67763	89.8944	2.04924	79.626	1.57159	116.696	2.09852	87.2133	AACCATACAACCTACTACC	chr1	MIMAT0004332	19930490	19930473	+
bta-miR-486	0	1.72121	259.347	2.10261	226.953	2.93626	197.13	2.84629	311.019	1.89401	101.489	2.45337	95.3291	1.44301	107.148	2.86079	118.893	CTCGGGGCAGCTCA		MIMAT0009329
bta-miR-101	0	1.72208	259.478	1.96555	212.159	1.83135	122.951	2.31979	253.488	1.2095	64.8099	1.56192	60.6906	1.22429	90.9076	1.31768	54.762	TTCAGTTATCACAGTACTGT	chr3	MIMAT0003520	80666468	80666487	-
bta-miR-494	0	1.91094	287.934	2.13339	230.275	1.31562	88.3265	1.53452	167.679	2.42142	129.75	1.37156	53.2938	1.2529	93.0318	1.45864	60.6203	GAGGTTTCCCGTGTA	chr21	MIMAT0009334	67569733	67569746	-
bta-miR-21-5p	0	2.04667	308.387	2.23379	241.112	2.0401	136.965	2.10421	229.93	1.38286	74.0993	2.53572	98.5285	2.01983	149.979	1.65237	68.6717	AGTCAACATCAGTCTGATAA	chr19	MIMAT0003528	10049144	10049163	-
bta-miR-2374	0	2.0871	314.478	1.12283	121.197	1.43803	96.5444	1.28074	139.949	3.01624	161.623	1.84753	71.7884	1.65541	122.92	2.34461	97.441	CCCGCCTCTCCC	chr22	MIMAT0011920	59818266	59818276	-
bta-miR-151-5p	0	2.22847	335.779	2.94348	317.715	2.35266	157.95	2.83264	309.527	1.96783	105.444	2.98254	115.891	2.2559	167.508	2.31459	96.1931	ACTAGACTGTGAGCTCC	chr14	MIMAT0003523	2275096	2275112	-
bta-miR-103	0	2.24369	338.072	3.25338	351.166	3.31482	222.546	3.16117	345.426	2.33086	124.897	3.84938	149.573	2.80349	208.168	2.55786	106.304	TCATAGCCCTGTACAATG	chr13	MIMAT0003521	51742491	51742474	+
bta-miR-23b-3p	0	2.31917	349.445	3.71866	401.387	2.98311	200.275	2.80149	306.123	1.92268	103.026	3.39694	131.992	2.45338	182.172	2.37874	98.8594	GTGGTAATCCCTGGC	chr8	MIMAT0003852	85962089	85962103	-
bta-miR-16b	0	2.40866	362.93	2.48793	268.544	2.47648	166.262	3.08136	336.705	1.72759	92.5716	2.12753	82.6679	1.67208	124.157	1.88902	78.5066	GCCAATATTTACGTGCTG	chr1	MIMAT0003525	107923272	107923256	+
bta-miR-126-5p	0	2.48407	374.292	3.52582	380.572	3.23065	216.895	3.50092	382.551	2.10483	112.786	2.44288	94.9212	1.71291	127.189	2.53977	105.552	CGCGTACCAAAAGTAATAATG	chr11	MIMAT0004328	108009400	108009420	-
bta-miR-19a	0	2.6586	400.59	2.66606	287.771	2.66935	179.211	2.839	310.222	2.07359	111.111	3.09207	120.146	3.86161	286.737	2.55788	106.304	TCAGTTTTGCATAGATTTGCA	chr12	MIMAT0004336	66226887	66226906	-
bta-let-7i	0	2.68143	404.029	3.28513	354.592	3.46825	232.846	3.44276	376.196	2.68559	143.905	3.54989	137.935	2.83573	210.562	3.00392	124.841	AACAGCACAAACTACTACCTC	chr5	MIMAT0003851	51209107	51209088	+
bta-miR-30b-5p	0	2.76738	416.98	3.17013	342.18	2.83463	190.307	2.9584	323.269	2.54394	136.315	3.7335	145.07	3.03343	225.242	2.99036	124.278	AGCTGAGTGTAGGATGTT	chr14	MIMAT0003547	6477886	6477903	-
bta-miR-29c	0	2.85486	430.162	2.78616	300.734	2.99856	201.313	3.1714	346.544	2.49313	133.593	2.83758	110.258	3.45971	256.895	2.6633	110.686	TAACCGATTTCAAATGGTGCTA	chr16	MIMAT0003829	77478647	77478667	-
bta-miR-140	0	3.12585	470.994	3.14699	339.682	3.4334	230.507	2.9584	323.269	3.33909	178.922	4.25536	165.348	3.35379	249.03	4.1226	171.333	TCCGTGGTTCTACCC	chr18	MIMAT0003789	37088200	37088213	-
bta-miR-25	0	3.14862	474.425	3.34168	360.696	4.27448	286.974	4.00762	437.919	3.10944	166.617	3.71648	144.409	2.98721	221.81	4.0554	168.541	TCAGACCGAGACAAGTGC		MIMAT0003853
bta-miR-29b	0	3.15078	474.75	3.05064	329.282	2.6839	180.188	2.95829	323.257	2.33919	125.344	3.7455	145.536	3.80623	282.625	2.723	113.166	AACACTGATTTCAAATGGTGC	chr16	MIMAT0003828	77478086	77478106	-
bta-miR-10b	0	3.22993	486.676	4.05805	438.02	3.1737	213.071	4.01145	438.338	2.26038	121.121	2.84358	110.491	2.21624	164.563	2.97872	123.794	CACAAATTCGGTTCTACAGGG	chr2	MIMAT0003839	20797647	20797628	+
bta-miR-27a-3p	0	4.17147	628.545	5.68348	613.467	4.56123	306.225	4.96759	542.817	2.90058	155.425	3.91322	152.053	4.34335	322.508	3.40462	141.494	CGGAACTTAGCCACT	chr7	MIMAT0003532	10102360	10102374	-
bta-let-7g	0	4.19204	631.644	4.95347	534.671	4.87252	327.124	5.15677	563.489	3.78362	202.742	4.51224	175.329	3.68812	273.855	4.33134	180.008	AACTGTACAAACTACTACCTC	chr22	MIMAT0003838	49189346	49189365	-
bta-miR-106b	0	4.267	642.938	4.72236	509.725	5.09815	342.272	5.20919	569.217	3.6388	194.982	4.59485	178.539	3.70244	274.919	4.21097	175.006	ATCTGCACTGTCAGCAC		MIMAT0009218
bta-miR-2888	0	4.28014	644.918	1.92909	208.224	2.7796	186.612	2.41629	264.032	4.28527	229.623	3.14155	122.069	3.56974	265.065	4.22128	175.435	CCAACCCCCCCA	chr21	MIMAT0013846	36134560	36134571	-
bta-miR-2881	0	4.66518	702.935	3.18807	344.116	4.14424	278.23	3.84068	419.677	9.28875	497.73	6.34525	246.553	4.92391	365.616	6.43788	267.555	CACCCGCCCCC	chr7	MIMAT0013839	13754330	13754339	-
bta-miR-20a	0	4.99758	753.02	5.90521	637.4	5.99131	402.236	5.9342	648.44	4.09948	219.667	6.55968	254.885	5.65241	419.71	4.99971	207.785	CTACCTGCACTATAAGCAC	chr12	MIMAT0003527	66227017	66227034	-
bta-miR-23a	0	5.02334	756.901	6.62622	715.225	5.46236	366.724	5.25628	574.362	3.98184	213.364	5.79488	225.168	5.26743	391.124	5.0942	211.713	TGGAAATCCCTGGCA	chr7	MIMAT0003827	12982035	12982022	+
bta-let-7b	0	5.45314	821.662	7.25607	783.21	7.19167	482.824	6.85358	748.902	5.4391	291.45	6.65915	258.75	5.07145	376.572	6.96606	289.506	AACCACACAACCTACTACC	chr5	MIMAT0004331	117120194	117120211	-
bta-miR-27b	0	5.56913	839.14	6.48469	699.949	5.21104	349.851	5.98997	654.533	3.23199	173.184	4.31351	167.607	4.56688	339.106	3.80204	158.011	GCAGAACTTAGCCACTGT	chr8	MIMAT0003546	83009887	83009903	-
bta-miR-15b	0	6.46698	974.425	6.99041	754.536	6.69799	449.68	8.17015	892.765	4.91451	263.34	6.53124	253.78	5.87999	436.609	5.91035	245.631	TGTAAACCATGATGTGCTGC	chr1	MIMAT0003792	107923419	107923401	+
bta-miR-29a	0	6.7882	1022.82	4.77254	515.142	5.24312	352.005	5.58362	610.131	5.27085	282.435	5.34934	207.856	6.62008	491.563	6.79998	282.604	TAACCGATTTCAGATGGTGC	chr4	MIMAT0003518	95402381	95402363	+
bta-miR-15a	0	7.85637	1183.77	6.93623	748.687	7.67972	515.59	8.68989	949.559	5.15612	276.287	6.31523	245.387	6.60671	490.57	7.0786	294.183	ACAAACCATTATGTGCTGC	chr12	MIMAT0004334	19596379	19596362	+
bta-miR-2328-3p	0	7.85754	1183.95	4.2755	461.492	4.95171	332.441	4.92679	538.358	8.76641	469.741	5.22236	202.922	5.48144	407.015	6.93769	288.327	TGGCCCCCTCCC	chr18	MIMAT0011858	38310642	38310653	-
bta-miR-26b	0	8.01491	1207.66	9.80966	1058.84	8.47764	569.159	9.15842	1000.75	6.29665	337.401	9.60902	373.371	7.69836	571.629	7.05121	293.045	AACCTATCCTGAATTACTTG	chr2	MIMAT0003531	107133411	107133429	-
bta-miR-24-3p	0	8.07712	1217.04	7.82193	844.289	7.26633	487.836	7.17762	784.31	5.07715	272.055	7.48998	291.033	9.01635	669.494	6.44812	267.981	CTGTTCCTGCTGAACTGA	chr7	MIMAT0003840	12981712	12981696	+
bta-miR-19b	0	8.47953	1277.67	7.59165	819.432	7.67273	515.12	8.00725	874.965	6.47827	347.133	9.11231	354.071	10.8374	804.716	7.9691	331.192	TCAGTTTTGCATGGATTTGC	chr12	MIMAT0004337	66227189	66227208	-
bta-miR-26a	0	8.70075	1311	8.684	937.339	8.61478	578.366	8.60728	940.531	6.76203	362.338	9.17108	356.354	6.90493	512.714	7.86448	326.844	AGCCTATCCTGGATT	chr22	MIMAT0003516	11457922	11457936	-
bta-miR-6528	0	8.93218	1345.87	11.0694	1194.81	4.52836	304.019	2.52275	275.665	4.59623	246.285	3.15211	122.479	3.92887	291.732	4.0383	167.83	CCTCCTTCCCTCTTC	chr15	MIMAT0025562	74543922	74543935	-
bta-let-7f	0	10.5121	1583.94	14.6527	1581.59	11.5902	778.126	14.1164	1542.53	7.63465	409.097	11.0072	427.698	8.66789	643.62	8.80604	365.975	AACTATACAATCTACTACCTC	chr8	MIMAT0003519	86885232	86885252	-
bta-let-7a-5p	0	10.8931	1641.34	15.1422	1634.43	12.4595	836.484	14.6816	1604.28	8.13525	435.921	10.8705	422.386	8.54919	634.806	9.88318	410.74	AACTATACAACCTACTACCT	chr5	MIMAT0003844	123307217	123307236	-
bta-miR-223	0	10.9175	1645.02	16.5894	1790.64	13.3197	894.236	11.8956	1299.86	9.92286	531.709	23.3005	905.372	25.0322	1858.72	12.3466	513.12	TGGGGTATTTGACAAACTGAC	chrX	MIMAT0009270	99936391	99936372	+
bta-miR-2413	0	11.0437	1664.02	8.32307	898.381	11.8743	797.198	4.49389	491.055	18.5979	996.555	12.6041	489.747	5.28666	392.552	10.5174	437.099	ACCGCAGTCCCCC	chr3	MIMAT0011975	33702882	33702871	+
bta-miR-142-5p	0	12.5566	1891.99	8.89921	960.569	7.52495	505.199	9.2186	1007.33	8.35896	447.908	12.1714	472.937	12.9799	963.798	11.6191	482.884	GTAGTGCTTTCTACTTTATG	chr19	MIMAT0003790	8516987	8516968	+
bta-miR-1584-5p	0	12.7301	1918.14	7.2451	782.026	8.68747	583.246	8.64444	944.592	20.2581	1085.51	12.8557	499.524	10.3228	766.5	15.4469	641.964	TGCCCCCAGCCC	chr3	MIMAT0011969	10736944	10736955	-
bta-miR-1224	0	13.0609	1967.97	6.82253	736.415	6.45312	433.24	6.71023	733.238	16.63	891.104	9.59573	372.855	9.71839	721.623	15.9772	664.004	CTCCACCTCCC	chr1	MIMAT0009944	83546882	83546873	+
bta-miR-4286	0	15.4383	2326.19	10.0099	1080.46	14.6373	982.699	13.3245	1455.99	16.8715	904.048	20.2743	787.786	12.8162	951.649	18.5119	769.345	GGTACCAGGAGTGGG	chr19	MIMAT0024575	40683943	40683929	+
bta-miR-451	0	15.9249	2399.52	22.3631	2413.84	24.3326	1633.6	29.8668	3263.59	15.0627	807.122	17.9287	696.643	9.94973	738.801	15.3622	638.446	AAACTCAGTAATGGTAACG	chr19	MIMAT0009323	20796897	20796880	+
bta-miR-2305	0	19.0157	2865.23	10.3411	1116.2	12.7111	853.382	12.1245	1324.86	22.1207	1185.32	14.494	563.182	13.4859	1001.37	17.8374	741.314	CCCCCTCCCCGC	chr13	MIMAT0011817	39836885	39836895	-
bta-miR-1777a	0	31.9904	4820.22	19.9381	2152.09	25.3512	1701.99	24.954	2726.76	52.0859	2790.98	37.7523	1466.91	28.7747	2136.62	40.0943	1666.3	CCCGCCCCCCA	chr6	MIMAT0012032	107199034	107199025	+
bta-miR-1246	0	34.8169	5246.1	36.779	3969.88	41.2483	2769.27	34.3971	3758.63	47.2706	2532.96	44.7344	1738.21	31.3128	2325.08	46.2819	1923.45	CCTGCTCCAAAAATCC	chr1	MIMAT0024567	116822083	116822097	-
bta-miR-1777b	0	37.2129	5607.13	24.658	2661.55	34.4754	2314.56	30.7352	3358.49	71.6945	3841.69	50.5948	1965.93	40.0781	2975.93	53.2241	2211.97	CCCCGCCCCCC	chr7	MIMAT0012046	63524586	63524577	+
bta-miR-126-3p	0	40.3682	6082.56	44.6701	4821.63	38.1937	2564.19	44.9603	4912.89	26.1147	1399.34	32.6526	1268.76	22.8424	1696.13	34.8725	1449.29	CGCATTATTACTCACGGT	chr11	MIMAT0003540	108009441	108009458	-
bta-miR-1260b	0	73.9566	11143.6	55.7488	6017.45	87.8456	5897.65	67.0747	7329.36	101.421	5434.57	134.196	5214.37	74.8819	5560.23	134.916	5607.03	TGGTGGCAGTGGTG	chr15	MIMAT0024568	14156969	14156957	+
bta-miR-2412	0	226.659	34152.3	37.6587	4064.83	51.5815	3463	35.9691	3930.4	74.6817	4001.76	34.1496	1326.93	65.6687	4876.12	107.605	4472.03	CCCTCTCCCCACC	chr3	MIMAT0011974	18845871	18845860	+
bta-miR-2478	0	251.675	37921.6	215.645	23276.5	314.318	21102.2	249.453	27258.2	359.808	19280	470.482	18281.2	272.113	20205.3	477.816	19857.8	TGGTGTCAGAAGTGGG	chr9	MIMAT0012070	28046344	28046330	+
