# Supplementary material for: Grazing Affects Exosomal Circulating MicroRNAs in Cattle
Source: PLoS One. 2015 Aug 26;10(8):e0136475. doi: 10.1371/journal.pone.0136475 (PMC4550388; doi:10.1371/journal.pone.0136475)
Supplement: S2 Table — (XLSX) [file pone.0136475.s003.xlsx]

## Sheet: Table S2
Table S2. Gene ontology terms significantly extracted from potential target genes of down-regulated circulating microRNAs in grazed cattle
Term	Number of genes	Genes	Bonferroni P
GO:0045449~regulation of transcription	239	MEF2C, MEF2A, GDF6, RORA, MED21, SOHLH2, PGR, TAF5L, SIN3A, MED26, WWP1, FOXF1, CREB3L2, ZNF397, CCNA2, PITX1, RARG, RXRA, STRN3, EMX2, ZHX3, MED13, PPARGC1A, MTF1, TGIF1, ZZZ3, VGLL3, MCTS1, SUDS3, FUS, TADA1, MYBL1, LIF, HEXIM1, HOXA10, NKX2-3, PLAGL2, KLF5, BMP3, AEBP2, MLL, NTF3, KLF13, TGFBR1, SMAD5, CREBBP, SMAD4, ESRRG, SMAD2, USF1, SFMBT1, SHOX2, DLX3, DLX1, ETS1, RNF2, ETS2, TRPS1, RBPJ,…	5.45098e-14
GO:0051252~regulation of RNA metabolic process	181	MEF2C, MEF2A, NR2E3, RORA, FOXO3, MED21, FOXO4, CNOT7, MAF1, IL10, CBX5, PGR, ZNF181, SIN3A, FOXF1, MED26, SMARCD1, CREB3L2, ZNF397, PITX1, SATB1, SATB2, RARG, RXRA, MTA2, STRN3, EMX2, ZHX3, MED13, PKIA, PPARGC1A, ZNF3, HHEX, MTF1, SMARCA5, TFAP2A, TGIF1, TFAP2C, FUS, TSHZ3, CNBP, ONECUT1, ONECUT2, SOX5, ELK1, ELK3, NR2C2, ARNT, NR2C1, LIF, MEIS2, HOXA5, ELK4, HEXIM1, HNRNPF, HOXA7, TFDP2, HOXA10…	1.7212e-10
GO:0006468~protein amino acid phosphorylation	110	STK33, NRBP1, STK38, STK35, DSTYK, RPS6KB1, PRKG1, PRKX, TGFB2, MAP3K4, AAK1, GAB1, PIK3CA, STK39, TLK2, PRKACB, TWF1, CSNK1G1, ROCK1, PIM1, MYLK2, WNK3, STK4, WEE1, MARK2, MAPK6, TESK2, NEK9, CSNK1G3, LRRK1, FGFR2, FGFR3, ERBB3, EPHB3, MST4, EPHB2, LIF, PRKRA, STK38L, MAP2K3, TGFBR1, MAP2K4, MET, OXSR1, KDR, PLK4, PLK3, EPHA8, ULK1, DYRK1B, NTRK2, MAP2, ULK3, DYRK1A, TNK1, ABL2, CDK19, CDK17, AC…	1.95839e-09
GO:0006355~regulation of transcription, DNA-dependent	175	MEF2C, MEF2A, NR2E3, RORA, FOXO3, MED21, FOXO4, CNOT7, MAF1, IL10, CBX5, PGR, ZNF181, SIN3A, MED26, FOXF1, SMARCD1, CREB3L2, ZNF397, PITX1, SATB1, SATB2, RARG, RXRA, MTA2, STRN3, EMX2, ZHX3, MED13, PKIA, PPARGC1A, ZNF3, HHEX, MTF1, SMARCA5, TFAP2A, TGIF1, TFAP2C, FUS, TSHZ3, CNBP, ONECUT1, ONECUT2, SOX5, ELK1, ELK3, NR2C2, ARNT, NR2C1, LIF, MEIS2, HOXA5, ELK4, HEXIM1, HOXA7, TFDP2, HOXA10, CREBL2…	2.2866e-09
GO:0007242~intracellular signaling cascade	118	ADCY1, CASR, PLEKHM3, RAB9B, ADCY7, STK38, RASGEF1A, RPS6KB1, FOXO4, RAB1A, PGR, DIRAS2, S1PR1, GAB1, PIK3CA, RAB24, RALA, RAB21, RAB27A, RARG, ROCK1, SOCS3, RXRA, STMN4, SOCS1, SOCS5, STK4, RND2, UBR5, RAB14, RAB12, RAB13, ARL8B, LRRK1, SPATA13, UNC13A, FGFR3, GRB2, ABCA1, AZI2, LIF, RASAL1, DUSP19, RAC1, TRAF7, RHEBL1, RAB8B, ABR, VAV3, TGFBR1, MAP2K3, MET, OXSR1, RAB7L1, RAB33B, ARF1, RGS6, RA…	3.30618e-09
GO:0010628~positive regulation of gene expression	64	MEF2C, ENY2, PPARA, MEF2A, GDF6, PAX6, NR2E3, ZEB1, FOXO3, CNOT7, FOXO4, MED21, IL10, FOS, ZNF148, SMARCD1, CCNA2, RARG, STRN3, RXRA, MTA2, PPARGC1A, GTF2H1, TAF11, MTF1, ACVR1, FUS, CNBP, TNF, SOX5, EHF, KIT, NFYA, ARNT, LIF, MEIS2, ETV1, PLAGL2, NKX2-3, MAF, KLF5, BMP3, TAF4, NTF3, EPAS1, KLF13, TGFBR1, SMAD5, SMAD4, NR4A1, IGF1, SMAD2, SIRT7, PKNOX1, SP1, IRF6, YAF2, ETS1, ETS2, NEUROD1, NFIC,…	5.25126e-08
GO:0045941~positive regulation of transcription	62	ENY2, PPARA, MEF2A, GDF6, PAX6, NR2E3, ZEB1, FOXO3, CNOT7, FOXO4, MED21, IL10, FOS, ZNF148, SMARCD1, CCNA2, RARG, STRN3, RXRA, MTA2, PPARGC1A, GTF2H1, TAF11, MTF1, ACVR1, FUS, CNBP, TNF, SOX5, EHF, NFYA, ARNT, LIF, MEIS2, ETV1, PLAGL2, NKX2-3, MAF, KLF5, BMP3, TAF4, NTF3, EPAS1, KLF13, TGFBR1, SMAD5, SMAD4, NR4A1, IGF1, SMAD2, SIRT7, PKNOX1, SP1, IRF6, YAF2, ETS1, ETS2, NEUROD1, NFIC, KLF4, NFIA,…	5.43386e-08
GO:0010604~positive regulation of macromolecule metabolic process	80	ENY2, MEF2C, PPARA, MEF2A, PDGFA, GDF6, PAX6, GJA1, FOXO3, NR2E3, ZEB1, CNOT7, FOXO4, MED21, IL10, FOS, ZNF148, SMARCD1, ITCH, CCNA2, RARG, STRN3, RXRA, MTA2, PPARGC1A, GTF2H1, TAF11, ACVR2A, CCND1, PSEN1, MTF1, CCND2, TRIM32, EIF5A2, ACVR1, FUS, CNBP, TNF, FGFR3, SOX5, KITLG, EHF, KIT, NFYA, ARNT, LIF, IGF1R, MEIS2, SORBS1, ETV1, UBE2D1, THBS1, NKX2-3, APC, PLAGL2, MAF, KLF5, BMP3, TAF4, NTF3, E…	1.39322e-07
GO:0045935~positive regulation of nucleobase, nucleoside, nucleotide and nucleic acid metabolic process	65	ENY2, PPARA, MEF2A, PDGFA, GDF6, PAX6, NR2E3, ZEB1, FOXO3, CNOT7, FOXO4, MED21, IL10, FOS, ZNF148, SMARCD1, CCNA2, RARG, STRN3, RXRA, MTA2, PPARGC1A, GTF2H1, TAF11, MTF1, ACVR1, FUS, CNBP, TNF, SOX5, EHF, ABCA1, NFYA, ARNT, LIF, IGF1R, MEIS2, ETV1, PLAGL2, NKX2-3, MAF, KLF5, BMP3, TAF4, NTF3, EPAS1, KLF13, TGFBR1, SMAD5, SMAD4, NR4A1, IGF1, SMAD2, SIRT7, PKNOX1, SP1, IRF6, YAF2, ETS1, ETS2, NEURO…	3.4021e-07
GO:0051173~positive regulation of nitrogen compound metabolic process	66	ENY2, PPARA, MEF2A, PDGFA, GDF6, PAX6, NR2E3, ZEB1, FOXO3, CNOT7, FOXO4, MED21, IL10, FOS, ZNF148, SMARCD1, CCNA2, RARG, STRN3, RXRA, MTA2, PPARGC1A, GTF2H1, TAF11, MTF1, ACVR1, FUS, CNBP, TNF, SOX5, EHF, ABCA1, NFYA, HPRT1, ARNT, LIF, IGF1R, MEIS2, ETV1, PLAGL2, NKX2-3, MAF, KLF5, BMP3, TAF4, NTF3, EPAS1, KLF13, TGFBR1, SMAD5, SMAD4, NR4A1, IGF1, SMAD2, SIRT7, PKNOX1, SP1, IRF6, YAF2, ETS1, ETS2…	4.80291e-07
GO:0010557~positive regulation of macromolecule biosynthetic process	67	ENY2, PPARA, MEF2A, PDGFA, GDF6, PAX6, NR2E3, ZEB1, FOXO3, CNOT7, FOXO4, MED21, IL10, FOS, ZNF148, SMARCD1, CCNA2, RARG, STRN3, RXRA, MTA2, PPARGC1A, GTF2H1, TAF11, MTF1, EIF5A2, ACVR1, FUS, CNBP, TNF, SOX5, EHF, NFYA, ARNT, LIF, IGF1R, MEIS2, SORBS1, ETV1, THBS1, PLAGL2, NKX2-3, MAF, KLF5, BMP3, TAF4, NTF3, EPAS1, KLF13, TGFBR1, SMAD5, SMAD4, NR4A1, IGF1, SMAD2, SIRT7, PKNOX1, SP1, IRF6, YAF2, E…	1.17537e-06
GO:0048514~blood vessel morphogenesis	37	FGFR2, PDGFA, DICER1, WASF2, GJA1, WARS2, ELK3, ENPEP, CDH2, CXCL12, TGFB2, ZFP36L1, BAK1, S1PR1, HEY1, CTGF, RHOB, TGFA, QKI, THBS1, VEZF1, ANGPT2, RASA1, C1GALT1, CYR61, KLF5, EPAS1, TGFBR1, PNPLA6, KDR, GPI, PKNOX1, MEOX2, DLL4, VEGFA, POFUT1, ACVR1	1.95309e-06
GO:0031328~positive regulation of cellular biosynthetic process	68	ENY2, PPARA, MEF2A, PDGFA, GDF6, PAX6, NR2E3, ZEB1, FOXO3, CNOT7, FOXO4, MED21, IL10, FOS, ZNF148, SMARCD1, CCNA2, RARG, STRN3, RXRA, MTA2, PPARGC1A, GTF2H1, TAF11, MTF1, EIF5A2, ACVR1, FUS, CNBP, TNF, SOX5, EHF, ABCA1, NFYA, ARNT, LIF, IGF1R, MEIS2, SORBS1, ETV1, THBS1, PLAGL2, NKX2-3, MAF, KLF5, BMP3, TAF4, NTF3, EPAS1, KLF13, TGFBR1, SMAD5, SMAD4, NR4A1, IGF1, SMAD2, SIRT7, PKNOX1, SP1, IRF6, …	3.24043e-06
GO:0006796~phosphate metabolic process	133	STK33, NRBP1, STK38, STYX, STK35, DSTYK, PTPN21, RPS6KB1, PRKG1, PRKX, TGFB2, MAP3K4, AAK1, GAB1, PIK3CA, STK39, PRKACB, TLK2, TWF1, ROCK1, CSNK1G1, PTPRG, PIM1, MYLK2, WNK3, PPP1CB, STK4, WEE1, MARK2, MAPK6, TESK2, NEK9, CSNK1G3, LRRK1, FGFR2, FGFR3, ERBB3, EPHB3, MST4, EPHB2, LIF, DUSP19, PRKRA, STK38L, GPD2, TGFBR1, MAP2K3, MAP2K4, MET, OXSR1, PTPN12, KDR, PTPN11, PLK4, PLK3, EPHA8, ULK1, DYRK…	3.44324e-06
GO:0006793~phosphorus metabolic process	133	STK33, NRBP1, STK38, STYX, STK35, DSTYK, PTPN21, RPS6KB1, PRKG1, PRKX, TGFB2, MAP3K4, AAK1, GAB1, PIK3CA, STK39, PRKACB, TLK2, TWF1, ROCK1, CSNK1G1, PTPRG, PIM1, MYLK2, WNK3, PPP1CB, STK4, WEE1, MARK2, MAPK6, TESK2, NEK9, CSNK1G3, LRRK1, FGFR2, FGFR3, ERBB3, EPHB3, MST4, EPHB2, LIF, DUSP19, PRKRA, STK38L, GPD2, TGFBR1, MAP2K3, MAP2K4, MET, OXSR1, PTPN12, KDR, PTPN11, PLK4, PLK3, EPHA8, ULK1, DYRK…	3.44324e-06
GO:0016310~phosphorylation	113	STK33, NRBP1, STK38, STK35, DSTYK, RPS6KB1, PRKG1, PRKX, TGFB2, MAP3K4, AAK1, GAB1, PIK3CA, STK39, TLK2, PRKACB, TWF1, CSNK1G1, ROCK1, PIM1, MYLK2, WNK3, STK4, WEE1, MARK2, MAPK6, TESK2, NEK9, CSNK1G3, LRRK1, FGFR2, FGFR3, ERBB3, EPHB3, MST4, EPHB2, LIF, PRKRA, STK38L, TGFBR1, MAP2K3, MAP2K4, MET, OXSR1, KDR, PLK4, PLK3, EPHA8, ULK1, DYRK1B, NTRK2, MAP2, ULK3, DYRK1A, TNK1, ABL2, CDK19, CDK17, AC…	3.51751e-06
GO:0006357~regulation of transcription from RNA polymerase II promoter	66	MEF2C, PPARA, PPARD, PAX6, NR2E3, ZEB1, FOXO3, CNOT7, MED21, KCNIP3, FOS, AES, ZNF148, MED26, SATB1, RARG, STRN3, RXRA, MTA2, MED13, HLTF, PPARGC1A, PKIA, GTF2H1, MTF1, TFAP2A, TGIF1, TFAP2C, CUX1, FUS, CNBP, TNF, MTDH, SOX5, NFYA, NR2C1, ARNT, LIF, MEIS2, HEXIM1, PLAGL2, NKX2-3, MAF, BMP3, NTF3, EPAS1, KLF13, SMAD5, SMAD4, NR4A1, IGF1, SMAD2, MED13L, FOXP1, CDKN1C, DLX1, PKNOX1, ID2, SP1, ETS1, …	3.81583e-06
GO:0009891~positive regulation of biosynthetic process	68	ENY2, PPARA, MEF2A, PDGFA, GDF6, PAX6, NR2E3, ZEB1, FOXO3, CNOT7, FOXO4, MED21, IL10, FOS, ZNF148, SMARCD1, CCNA2, RARG, STRN3, RXRA, MTA2, PPARGC1A, GTF2H1, TAF11, MTF1, EIF5A2, ACVR1, FUS, CNBP, TNF, SOX5, EHF, ABCA1, NFYA, ARNT, LIF, IGF1R, MEIS2, SORBS1, ETV1, THBS1, PLAGL2, NKX2-3, MAF, KLF5, BMP3, TAF4, NTF3, EPAS1, KLF13, TGFBR1, SMAD5, SMAD4, NR4A1, IGF1, SMAD2, SIRT7, PKNOX1, SP1, IRF6, …	5.47587e-06
GO:0007264~small GTPase mediated signal transduction	51	RAB5B, RAB9B, WASF2, RHOQ, RASGEF1A, RAB1A, ARL5A, ARHGAP5, DIRAS2, RAB24, RALA, RHOB, RAB21, RAB27A, RAP2B, ARL1, RSU1, RABL3, RAP2C, RALBP1, RND2, RRAS2, RAB14, RAB12, ARL8B, RAB13, LRRK1, RAPGEFL1, ARL4A, RAB3B, USP8, RTKN, ABCA1, RAC1, RAB11A, RHEBL1, GDI1, VAV3, RAB8B, RAB7L1, RAB33B, NRAS, ARF1, PECAM1, RAB34, RAB22A, YWHAQ, RAP1A, RAP1B, RIT1, BCAR3	5.75475e-06
GO:0001944~vasculature development	41	FGFR2, ZFAND5, PDGFA, DICER1, WASF2, GJA1, WARS2, ELK3, ENPEP, CDH2, CXCL12, TGFB2, ZFP36L1, BAK1, S1PR1, HEY1, CTGF, RHOB, TGFA, QKI, THBS1, VEZF1, ANGPT2, PPAP2B, RASA1, C1GALT1, CYR61, KLF5, EPAS1, TGFBR1, PNPLA6, KDR, GPI, LAMA4, PKNOX1, MEOX2, PSEN1, DLL4, VEGFA, POFUT1, ACVR1	5.85592e-06
GO:0001568~blood vessel development	40	FGFR2, PDGFA, DICER1, WASF2, GJA1, WARS2, ELK3, ENPEP, CDH2, CXCL12, TGFB2, ZFP36L1, BAK1, S1PR1, HEY1, CTGF, RHOB, TGFA, QKI, THBS1, VEZF1, ANGPT2, PPAP2B, RASA1, C1GALT1, CYR61, KLF5, EPAS1, TGFBR1, PNPLA6, KDR, GPI, LAMA4, PKNOX1, MEOX2, PSEN1, DLL4, VEGFA, POFUT1, ACVR1	9.38606e-06
GO:0045893~positive regulation of transcription, DNA-dependent	49	ENY2, PPARA, PAX6, ZEB1, NR2E3, FOXO3, CNOT7, MED21, IL10, FOS, ZNF148, SMARCD1, RARG, RXRA, STRN3, MTA2, PPARGC1A, GTF2H1, MTF1, FUS, CNBP, TNF, SOX5, EHF, NFYA, ARNT, LIF, MEIS2, PLAGL2, NKX2-3, MAF, BMP3, EPAS1, NTF3, KLF13, SMAD5, SMAD4, NR4A1, IGF1, SMAD2, PKNOX1, SP1, ETS1, ETS2, NEUROD1, NFIC, NFIA, KLF4, NFIB	7.82487e-05
GO:0051254~positive regulation of RNA metabolic process	49	ENY2, PPARA, PAX6, ZEB1, NR2E3, FOXO3, CNOT7, MED21, IL10, FOS, ZNF148, SMARCD1, RARG, RXRA, STRN3, MTA2, PPARGC1A, GTF2H1, MTF1, FUS, CNBP, TNF, SOX5, EHF, NFYA, ARNT, LIF, MEIS2, PLAGL2, NKX2-3, MAF, BMP3, EPAS1, NTF3, KLF13, SMAD5, SMAD4, NR4A1, IGF1, SMAD2, PKNOX1, SP1, ETS1, ETS2, NEUROD1, NFIC, NFIA, KLF4, NFIB	7.82487e-05
GO:0045944~positive regulation of transcription from RNA polymerase II promoter	44	FUS, PPARA, CNBP, TNF, SOX5, PAX6, NR2E3, ZEB1, FOXO3, NFYA, MED21, CNOT7, ARNT, LIF, FOS, MEIS2, ZNF148, PLAGL2, NKX2-3, MAF, BMP3, RARG, NTF3, EPAS1, KLF13, RXRA, MTA2, STRN3, SMAD5, SMAD4, IGF1, NR4A1, SMAD2, PPARGC1A, GTF2H1, PKNOX1, MTF1, SP1, ETS1, NEUROD1, NFIC, KLF4, NFIA, NFIB	9.34371e-05
GO:0001525~angiogenesis	26	FGFR2, PDGFA, WASF2, DICER1, ENPEP, ELK3, CXCL12, S1PR1, CTGF, TGFA, RHOB, VEZF1, THBS1, ANGPT2, C1GALT1, CYR61, KLF5, EPAS1, PNPLA6, GPI, PKNOX1, MEOX2, DLL4, VEGFA, POFUT1, ACVR1	0.000317425
GO:0006928~cell motion	41	ZFAND5, CDK5R1, PPARD, TNF, PLXNA2, WASF2, PAX6, KITLG, GJA1, KIT, ENPEP, CDH2, PRKG1, CXCL12, TGFB2, EDNRB, BDNF, CTGF, RAC1, ETV1, ROBO2, SCARB1, NKX2-3, APC, ICAM1, VAV3, NTF3, TGFBR1, EFNB1, EMX2, ITGA3, KDR, PSEN1, ITGA5, LRP6, EFNA5, LRP8, APBB2, GAP43, ACVR1, MYH10	0.00280647
GO:0006350~transcription	98	MEF2C, MEF2A, LMO3, LMO4, NR2E3, CNOT7, MED21, PGR, GTF2E1, ZNF181, TBC1D17, SND1, MED26, ZNF397, PSIP1, RARG, RXRA, PPARGC1A, ZNF3, TFAP2A, MCTS1, SUDS3, MEAF6, CNBP, HDGF, BMPR2, TADA1, ARNT, NR2C1, HEXIM1, HOXA5, TFEC, TFDP2, HOXA9, CREBL2, MAFG, AEBP2, TAF4, NFE2, EPAS1, SMAD5, SMAD4, NR4A1, SMAD2, USF1, FOXP1, HOXB4, PNRC2, DNMT1, RBPJ, BMI1, ENY2, PPARA, PPARD, GPBP1, ELF5, PAX6, KCNIP3, PC…	0.00372607
GO:0016477~cell migration	34	ZFAND5, CDK5R1, PPARD, TNF, PLXNA2, WASF2, PAX6, KITLG, GJA1, ENPEP, CDH2, KIT, PRKG1, CXCL12, EDNRB, CTGF, RAC1, SCARB1, NKX2-3, APC, ICAM1, VAV3, TGFBR1, EFNB1, EMX2, ITGA3, KDR, PSEN1, ITGA5, LRP6, LRP8, APBB2, ACVR1, MYH10	0.00478077
GO:0010605~negative regulation of macromolecule metabolic process	55	MEF2C, PPARA, PPARD, DEDD, RBM3, DICER1, NR2E3, ZEB1, MAF1, IL10, CBX5, KCNIP3, BAK1, AES, SND1, TIA1, WWP1, SATB1, RARG, RXRA, STRN3, MTA2, PKIA, INHBB, PSEN1, NAB1, TGIF1, CUX1, SUDS3, TNF, MTDH, ITGB3, TIMP3, NR2C1, HEXIM1, PRKRA, THBS1, PAIP2, FZD1, YWHAB, SMAD4, SMAD2, SIRT7, FURIN, FOXP1, CDKN1C, DLX1, TSC1, ID2, YAF2, RNF2, YWHAQ, DNMT1, RBPJ, IGFBP5	0.00596632
GO:0042127~regulation of cell proliferation	62	SAT1, BMI1, CASR, PPARD, PDGFA, PAX6, GJA1, NR2E3, ZEB1, SKAP2, PTEN, IL10, PGR, BDNF, S1PR1, SERPINE1, ITCH, ASPH, CALCRL, RARG, CCKBR, EFNB1, CDK4, HHEX, BTG1, VEGFA, TGIF1, SMARCA2, FGFR2, CAV2, CNBP, TNF, FGFR3, ST8SIA1, BMPR2, KITLG, KIT, TIMP2, LIF, RPA1, THBS1, FIGF, APC, NKX2-3, MAFG, BECN1, TGFBR1, SMAD4, IGF1, SMAD2, FOXP1, KDR, CDKN1C, NRAS, CDKN1B, TSC1, IRF6, DNMT1, CHRNB2, KLF4, IGF…	0.00844324
GO:0051056~regulation of small GTPase mediated signal transduction	42	TBC1D8, AGFG1, CYTH1, PREX1, ASAP2, KITLG, RASGEF1A, CYTH3, ITSN2, ARFGEF1, RGL1, TBC1D15, RASAL1, PLEKHG2, TBC1D17, EVI5, TBC1D12, TBC1D14, SOS2, PLEKHG5, RAPGEF6, RAPGEF2, FBXO8, RASA1, C9ORF100, ABR, VAV3, RALBP1, ARHGEF7, PSD3, IGF1, RICTOR, ARHGEF12, TBC1D22B, ECT2, NRAS, RALGAPA1, GAPVD1, TSC1, EVI5L, SPATA13, ARAP2	0.0150348
GO:0030182~neuron differentiation	34	CDK5R1, FGFR3, PAX6, SOX5, GJA1, NR2E3, PRKG1, CXCL12, TGFB2, LIF, BDNF, SLC1A3, RAC1, ETV1, ROBO2, PAK1, SS18L1, APC, NTF3, TGFBR1, EFNB1, EMX2, MAP1B, SMAD4, CDKN1C, DLX1, PSEN1, MAP2, EFNA5, CHRNB2, APBB2, CUX1, GAP43, MYH10	0.0198175
GO:0007167~enzyme linked receptor protein signaling pathway	37	FGFR2, ZFAND5, FGFR3, GRB2, ERBB3, PDGFA, GDF6, BMPR2, KIT, EPHB3, TGFB2, EPHB2, LIF, FOS, IGF1R, SORBS1, PTK2B, CTGF, ANGPTL1, PAK1, PIK3R3, FIGF, PIK3R1, TGFBR1, SMAD5, MET, SMAD4, RAF1, SMAD2, SOCS5, KDR, ACVR2A, ACVR2B, GRB10, EPHA8, NTRK2, LRP4, ACVR1	0.0231708
GO:0031327~negative regulation of cellular biosynthetic process	46	MEF2C, PPARA, PPARD, TNF, MTDH, PDGFA, DEDD, NR2E3, ZEB1, MAF1, IL10, CBX5, KCNIP3, NR2C1, AES, HEXIM1, TIA1, WWP1, SATB1, RARG, PAIP2, RXRA, MTA2, STRN3, FZD1, SMAD4, SMAD2, SIRT7, PKIA, BRCA1, FOXP1, INHBB, CDKN1C, DLX1, ID2, TSC1, YAF2, RNF2, NAB1, YWHAQ, DNMT1, TGIF1, RBPJ, CUX1, SUDS3, IGFBP5	0.025141
GO:0015031~protein transport	81	XPO1, RAB5B, RAB9B, AP1G1, CHMP4B, ZMAT3, CHMP7, CLTC, RAB1A, VPS4B, RHOB, STAM, RANBP2, SAR1B, RAB21, RAB27A, JAKMIP1, STX5, GOLT1B, RPH3AL, RPH3A, NLRP3, STX1B, VTI1A, TIMM8B, RAB11FIP4, ATG4D, PSEN1, RAB14, KPNA6, RAB12, KPNA4, RAB13, ERC1, KPNA3, KPNA1, ARL6IP1, YWHAZ, RAB3B, TNF, SNX17, SNX4, CHCHD4, ABCA1, SEC62, CHMP2B, NXT2, MIA3, STX12, AP3M1, STX17, PEX16, BCAP29, CHM, RAB11A, TNPO2, VP…	0.0253633
GO:0009890~negative regulation of biosynthetic process	47	MEF2C, PPARA, PPARD, TNF, MTDH, PDGFA, DEDD, NR2E3, ITGB3, ZEB1, MAF1, IL10, CBX5, KCNIP3, NR2C1, AES, HEXIM1, TIA1, WWP1, SATB1, RARG, PAIP2, RXRA, STRN3, MTA2, FZD1, SMAD4, SMAD2, SIRT7, PKIA, BRCA1, FOXP1, INHBB, CDKN1C, DLX1, ID2, TSC1, YAF2, RNF2, NAB1, YWHAQ, DNMT1, TGIF1, RBPJ, CUX1, SUDS3, IGFBP5	0.0259921
GO:0045184~establishment of protein localization	81	XPO1, RAB5B, RAB9B, AP1G1, CHMP4B, ZMAT3, CHMP7, CLTC, RAB1A, VPS4B, RHOB, STAM, RANBP2, SAR1B, RAB21, RAB27A, JAKMIP1, STX5, GOLT1B, RPH3AL, RPH3A, NLRP3, STX1B, VTI1A, TIMM8B, RAB11FIP4, ATG4D, PSEN1, RAB14, KPNA6, RAB12, KPNA4, RAB13, ERC1, KPNA3, KPNA1, ARL6IP1, YWHAZ, RAB3B, TNF, SNX17, SNX4, CHCHD4, ABCA1, SEC62, CHMP2B, NXT2, MIA3, STX12, AP3M1, STX17, PEX16, BCAP29, CHM, RAB11A, TNPO2, VP…	0.0274833
GO:0051674~localization of cell	34	ZFAND5, CDK5R1, PPARD, TNF, PLXNA2, WASF2, PAX6, KITLG, GJA1, ENPEP, CDH2, KIT, PRKG1, CXCL12, EDNRB, CTGF, RAC1, SCARB1, NKX2-3, APC, ICAM1, VAV3, TGFBR1, EFNB1, EMX2, ITGA3, KDR, PSEN1, ITGA5, LRP6, LRP8, APBB2, ACVR1, MYH10	0.0346259
GO:0048870~cell motility	34	ZFAND5, CDK5R1, PPARD, TNF, PLXNA2, WASF2, PAX6, KITLG, GJA1, ENPEP, CDH2, KIT, PRKG1, CXCL12, EDNRB, CTGF, RAC1, SCARB1, NKX2-3, APC, ICAM1, VAV3, TGFBR1, EFNB1, EMX2, ITGA3, KDR, PSEN1, ITGA5, LRP6, LRP8, APBB2, ACVR1, MYH10	0.0346259
GO:0010558~negative regulation of macromolecule biosynthetic process	45	MEF2C, PPARA, PPARD, TNF, MTDH, DEDD, NR2E3, ITGB3, ZEB1, MAF1, IL10, CBX5, KCNIP3, NR2C1, AES, HEXIM1, TIA1, WWP1, SATB1, RARG, PAIP2, RXRA, STRN3, MTA2, FZD1, SMAD4, SMAD2, SIRT7, PKIA, FOXP1, INHBB, CDKN1C, DLX1, ID2, TSC1, YAF2, RNF2, NAB1, YWHAQ, DNMT1, TGIF1, RBPJ, CUX1, SUDS3, IGFBP5	0.0373658
GO:0010629~negative regulation of gene expression	42	MEF2C, PPARA, PPARD, TNF, MTDH, RBM3, DEDD, DICER1, NR2E3, ZEB1, MAF1, CBX5, KCNIP3, NR2C1, AES, HEXIM1, SND1, WWP1, PRKRA, SATB1, RARG, RXRA, MTA2, STRN3, FZD1, SMAD4, SMAD2, SIRT7, PKIA, FOXP1, CDKN1C, DLX1, ID2, YAF2, RNF2, NAB1, YWHAQ, DNMT1, TGIF1, RBPJ, CUX1, SUDS3	0.0445953
